# Supplementary material for: Impact assessment for just transition of protein production systems
Source: PLoS One. 2025 Aug 1;20(8):e0328789. doi: 10.1371/journal.pone.0328789 (PMC12316291; doi:10.1371/journal.pone.0328789)
Supplement: S3 Data — (XLSX) [file pone.0328789.s003.xlsx]

## Sheet: search strings
Indicators	Systems
	BEEF: Pastoralists, Tanzania/Kenya	BEEF: Small scale, China	BEEF: Mixed grains/livestock, UK	BEEF: Confined feeding operations, US	BEEF: Organic, Europe	BEEF: Rangelands, Australia	BEEF: Regenerative, Global	PORK: Industrial, China	POULTRY: Caged, India	POULTRY: Free range, Europe	ANTHROPROTEIN: Plant based, Global	CULTIVATED MEAT Conventional energy/Sustainable energy, Global
Natural
Net GHG emissions	Beef/Cattle, pastures/pastoralist, Kenya/Tanzania emission	Beef farming, China, emission	Beef farming, UK, emission	Beef, USA, emission	Beef, organic, Europe, emission	Beef, rangeland, Australia, emission	Beef, regenerative, emission	Pork/Pig, industry, China, emission	Poultry, India, emission	Poultry, Europe, emission	Plant based protein, emission	Cultured meat, emission
Freshwater extraction (water pollution)	Beef/Cattle, pastures/pastoralist, Kenya/Tanzania, water pollution	Beef farming, China, water pollution	Beef farming, UK, water pollution	Beef, USA, water pollution	Beef, organic, Europe, water pollution	Beef, rangeland, Australia, water pollution	Beef, regenerative, water pollution	Pork/Pig, industry, China, water pollution	Poultry, India, water pollution	Poultry, Europe, water pollution	Plant based protein, water pollution	Cultured meat, water pollution
Waste generation on farm	Beef/Cattle, pastures/pastoralist, Kenya/Tanzania, waste	Beef farming, China, waste	Beef farming, UK, waste	Beef, USA, waste	Beef, organic, Europe, waste	Beef, rangeland, Australia, waste	Beef, regenerative, waste	Pork/Pig, industry, China, waste	Poultry, India, waste	Poultry, Europe, waste	Plant based protein, waste	Cultured meat, waste
Air pollution	Beef/Cattle, pastures/pastoralist, Kenya/Tanzania, air pollution	Beef farming, China, air pollution	Beef farming, UK, air pollution	Beef, USA, air pollution	Beef, organic, Europe, air pollution	Beef, rangeland, Australia, air pollution	Beef, regenerative, air pollution	Pork/Pig, industry, China, air pollution	Poultry, India, air pollution	Poultry, Europe, air pollution	Plant based protein, air pollution	Cultured meat, air pollution
Loss of livestock biodiversity	Beef/Cattle, pastures/pastoralist, Kenya/Tanzania, livestock biodiversity	Beef farming, China, livestock biodiversity	Beef farming, UK, livestock biodiversity	Beef, USA, livestock biodiversity	Beef, organic, Europe, livestock biodiversity	Beef, rangeland, Australia, livestock biodiversity	Beef, regenerative, livestock biodiversity	Pork/Pig, industry, China, livestock biodiversity	Poultry, India, livestock biodiversity	Poultry, Europe, livestock biodiversity	Plant based protein, livestock biodiversity	Cultured meat, livestock biodiversity
Loss of agri-enviro biodiversity on farm	Beef/Cattle, pastures/pastoralist, Kenya/Tanzania, agriculture, environment, biodiversity	Beef farming, China, agriculture, environment, biodiversity	Beef farming, UK, agriculture, environment, biodiversity	Beef, USA, agriculture, environment, biodiversity	Beef, organic, Europe, agriculture, environment, biodiversity	Beef, rangeland, Australia, agriculture, environment, biodiversity	Beef, regenerative, agriculture, environment, biodiversity	Pork/Pig, industry, China, agriculture, environment, biodiversity	Poultry, India, agriculture, environment, biodiversity	Poultry, Europe, agriculture, environment, biodiversity	Plant based protein, agriculture, environment, biodiversity	Cultured meat, agriculture, environment, biodiversity
Land use change (indirect)	Beef/Cattle, pastures/pastoralist, Kenya/Tanzania, land use	Beef farming, China, land use	Beef farming, UK, land use	Beef, USA, land use	Beef, organic, Europe, land use	Beef, rangeland, Australia, land use	Beef, regenerative, land use	Pork/Pig, industry, China, land use	Poultry, India, land use	Poultry, Europe, land use	Plant based protein, land use	Cultured meat, land use
Land degradation (direct)	Beef/Cattle, pastures/pastoralist, Kenya/Tanzania, land degradation	Beef farming, China, land degradation	Beef farming, UK, land degradation	Beef, USA, land degradation	Beef, organic, Europe, land degradation	Beef, rangeland, Australia, land degradation	Beef, regenerative, land degradation	Pork/Pig, industry, China, land degradation	Poultry, India, land degradation	Poultry, Europe, land degradation	Plant based protein, land degradation	Cultured meat, land degradation
Soil contamination	Beef/Cattle, pastures/pastoralist, Kenya/Tanzania, soil contamination	Beef farming, China, soil contamination	Beef farming, UK, soil contamination	Beef, USA, soil contamination	Beef, organic, Europe, soil contamination	Beef, rangeland, Australia, soil contamination	Beef, regenerative, soil contamination	Pork/Pig, industry, China, soil contamination	Poultry, India, soil contamination	Poultry, Europe, soil contamination	Plant based protein, soil contamination	Cultured meat, soil contamination
Human
Skills and knowledge of workers, training	Beef/Cattle, pastures/pastoralist, Kenya/Tanzania, skill/knowledge/training, workers	Beef farming, China, skill/knowledge/training, workers	Beef farming, UK, skill/knowledge/training, workers	Beef, USA, skill/knowledge/training, workers	Beef, organic, Europe, skill/knowledge/training, workers	, Beef, rangeland, Australia, skill/knowledge/training, workers	Beef, regenerative, skill/knowledge/training, workers	Pork/Pig, industry, China, skill/knowledge/training, workers	Poultry, India, skill/knowledge/training, workers	Poultry, Europe, skill/knowledge/training, workers	, Plant based protein, skill/knowledge/training, workers	Cultured meat, skill/knowledge/training, workers
Workplace Health & Safety standards	Beef/Cattle, pastures/pastoralist, Kenya/Tanzania, workplace, health safety	Beef farming, China, workplace, health safety	Beef farming, UK, workplace, health safety	Beef, USA, workplace, health safety	Beef, organic, Europe, workplace, health safety	Beef, rangeland, Australia,, workplace, health safety	Beef, regenerative, workplace, health safety	Pork/Pig, industry, China, workplace, health safety	Poultry, India, workplace, health safety	Poultry, Europe, workplace, health safety	Plant based protein, workplace, health safety	Cultured meat, workplace, health safety
Health of farmers	Beef/Cattle, pastures/pastoralist, Kenya/Tanzania, health of farmers	Beef farming, China, health of farmers	Beef farming, UK, health of farmers	Beef, USA, health of farmers	Beef, organic, Europe, health of farmers	Beef, rangeland, Australia, health of farmers	Beef, regenerative, health of farmers	Pork/Pig, industry, China, health of farmers	Poultry, India, health of farmers	Poultry, Europe, health of farmers	Plant based protein, health of farmers	Cultured meat, health of farmers
Health of farm/production workers	Beef/Cattle, pastures/pastoralist, Kenya/Tanzania, health, farm workers	Beef farming, China, health, farm workers	Beef farming, UK, health, farm workers	Beef, USA, health, farm workers	Beef, organic, Europe, health, farm workers	Beef, rangeland, Australia,, health, farm workers	Beef, regenerative, health, farm workers	Pork/Pig, industry, China, health, farm workers	Poultry, India, health, farm workers	Poultry, Europe, health, farm workers	Plant based protein, health, farm workers	Cultured meat, health, farm workers
Consumers’ health	Beef/Cattle, pastures/pastoralist, Kenya/Tanzania, consumers' health	Beef farming, China, consumers' health	Beef farming, UK, consumers' health	Beef, USA, consumers' health	Beef, organic, Europe, consumers' health	Beef, rangeland, Australia, consumers' health	Beef, regenerative, consumers' health	Pork/Pig, industry, China, consumers' health	Poultry, India, consumers' health	Poultry, Europe, consumers' health	Plant based protein, consumers' health	Cultured meat, consumers' health
Social (Collective
Community engagement	Beef/Cattle, pastures/pastoralist, Kenya/Tanzania, community engagement	Beef farming, China, community engagement	Beef farming, UK, community engagement	Beef, USA, community engagement	Beef, organic, Europe, community engagement	Beef, rangeland, Australia, community engagement	Beef, regenerative, community engagement	Pork/Pig, industry, China, community engagement	Poultry, India, community engagement	Poultry, Europe, community engagement	Plant based protein, community engagement	Cultured meat, community engagement
Networks	Beef/Cattle, pastures/pastoralist, Kenya/Tanzania, Networks	Beef farming, China, Networks	Beef farming, UK, Networks	Beef, USA, Networks	Beef, organic, Europe, Networks	Beef, rangeland, Australia,, Networks	Beef, regenerative, Networks	Pork/Pig, industry, China, Networks	Poultry, India, Networks	Poultry, Europe, Networks	Plant based protein, Networks	Cultured meat, Networks
Employment (quantity generated)	Beef/Cattle, pastures/pastoralist, Kenya/Tanzania, employment	Beef farming, China, employment	Beef farming, UK, employment	Beef, USA, employment	Beef, organic, Europe, employment	Beef, rangeland, Australia, employment	Beef, regenerative, employment	Pork/Pig, industry, China, employment	Poultry, India, employment	Poultry, Europe, employment	Plant based protein, employment	Cultured meat, employment
Livelihood of livestock farmers	Beef/Cattle, pastures/pastoralist, Kenya/Tanzania, livelihood, farmers	Beef farming, China, livelihood, farmers	Beef farming, UK, livelihood, farmers	Beef, USA, livelihood, farmers	Beef, organic, Europe, livelihood, farmers	Beef, rangeland, Australia, livelihood, farmers	Beef, regenerative, livelihood, farmers	Pork/Pig, industry, China, livelihood, farmers	Poultry, India, livelihood, farmers	Poultry, Europe, livelihood, farmers	Plant based protein, livelihood, farmers	Cultured meat, livelihood, farmers
Oportunities for young people	Beef/Cattle, pastures/pastoralist, Kenya/Tanzania, opportunities, young people/youth	Beef farming, China, opportunities, young people/youth	Beef farming, UK, opportunities, young people/youth	Beef, USA, opportunities, young people/youth	Beef, organic, Europe, opportunities, young people/youth	Beef, rangeland, Australia, opportunities, young people/youth	Beef, regenerative, opportunities, young people/youth	Pork/Pig, industry, China, opportunities, young people/youth	Poultry, India, opportunities, young people/youth	Poultry, Europe, opportunities, young people/youth	Plant based protein, opportunities, young people/youth	Cultured meat, opportunities, young people/youth
Produced
Energy use	Beef/Cattle, pastures/pastoralist, Kenya/Tanzania, energy use	Beef farming, China, energy use	Beef farming, UK, energy use	Beef, USA, energy use	Beef, organic, Europe, energy use	Beef, rangeland, Australia, energy use	Beef, regenerative, energy use	Pork/Pig, industry, China, energy use	Pork/Pig, industry, China, energy use	Poultry, Europe, energy use	Plant based protein, energy use	Cultured meat, energy use
Animal health	Beef/Cattle, pastures/pastoralist, Kenya/Tanzania, animal health	Beef farming, China animal health	Beef farming, UK, animal health	Beef, USA, animal health	Beef, organic, Europe, animal health	Beef, rangeland, Australia, animal health	Beef, regenerative, animal health	Pork/Pig, industry, China, animal health	Pork/Pig, industry, China, animal health	Poultry, Europe, animal health	Plant based protein, animal health	Cultured meat, animal health
Productivity	Beef/Cattle, pastures/pastoralist, Kenya/Tanzania, productivity	Beef farming, China productivity	Beef farming, UK, productivity	Beef, USA, productivity	Beef, organic, Europe, productivity	Beef, rangeland, Australia, productivity	Beef, regenerative, productivity	Pork/Pig, industry, China, productivity	Pork/Pig, industry, China, productivity	Poultry, Europe, productivity	Plant based protein, productivity	Cultured meat, productivity
Profits	Beef/Cattle, pastures/pastoralist, Kenya/Tanzania, profit	Beef farming China, profit	Beef farming, UK, profit	Beef, USA, profit	Beef, organic, Europe, profit	Beef, rangeland, Australia, profit	Beef, regenerative, profit	Pork/Pig, industry, China, profit	Pork/Pig, industry, China, profit	Poultry, Europe, profit	Plant based protein, profit	Cultured meat, profit
Governance
Influence on Policies & Regulations	Beef/Cattle, pastures/pastoralist, Kenya/Tanzania, policies/regulations	Beef farming, China, policies/regulations	Beef farming, UK, policies/regulations	Beef, USA, policies/regulations	Beef, organic, Europe, policies/regulations	Beef, rangeland, Australia, policies/regulations	Beef, regenerative, policies/regulations	Pork/Pig, industry, China, policies/regulations	Pork/Pig, industry, China, policies/regulations	Poultry, Europe, policies/regulations	Plant based protein, policies/regulations	Cultured meat, policies/regulations
Governance structure	Beef/Cattle, pastures/pastoralist, Kenya/Tanzania, governance	Beef farming, China, governance	Beef farming, UK, governance	Beef, USA, governance	Beef, organic, Europe, governance	Beef, rangeland, Australia, governance	Beef, regenerative, governance	Pork/Pig, industry, China, governance	Pork/Pig, industry, China, governance	Poultry, Europe, governance	Plant based protein, governance	Cultured meat, governance

## Sheet: selected articles
S.N.	Selected literatures	Year of publication
1	Renwick M. Agricultural occupational health and safety in New England, New South Wales: problems, causes and possible solutions. Sydney: University of New South Wales; 1986.	1986
2	Panda B, Mohapatra SC. Poultry development strategies in India. Worlds Poult Sci J. 1993;49(3):265–73.	1993
3	Fratkin E. Pastoralism: governance and development issues. Annu Rev Anthropol. 1997;26:235–61.	1997
4	Browning SR, Truszczynska H, Reed D, McKnight RH. Agricultural injuries among older Kentucky farmers: the farm family health and hazard surveillance study. Am J Ind Med. 1998;33(4):341–53.	1998
5	Fearne A. The evolution of partnerships in the meat supply chain: insights from the British beef industry. Supply Chain Manag. 1998;3(4):214–31.	1998
6	Holly EA, Bracci PM, Mueller BA, Preston-Martin S. Farm and animal exposures and pediatric brain tumors: results from the United States West Coast Childhood Brain Tumor Study. Cancer Epidemiol Biomarkers Prev. 1998;7(9):797–802.	1998
7	Singh AB, Singh A, Pandit T. Respiratory diseases among agricultural industry workers in India: a cross-sectional epidemiological study. Ann Agric Environ Med. 1999;6(2):115–26.	1999
8	Rolfe J, Bennett J, Louviere J. Valuing the preservation of rangelands: tree clearing in the Desert Uplands region of Queensland. Rangel J. 2000;22(2):205–19.	2000
9	Longworth JW, Brown CG, Waldron SA. Beef in China: agribusiness opportunities and challenges. St. Lucia: University of Queensland Press; 2001.	2001
10	Phetteplace HW, Johnson DE, Seidl AF. Greenhouse gas emissions from simulated beef and dairy livestock systems in the United States. Nutr Cycl Agroecosyst. 2001;60(1):99–102.	2001
11	Paarlberg PL, Lee JG, Seitzinger AH. Potential revenue impact of an outbreak of foot-and-mouth disease in the United States. J Am Vet Med Assoc. 2002;220(7):988–92.	2002
12	Phelps DG, Bosch OJH. A quantitative state and transition model for the Mitchell grasslands of central western Queensland. Rangel J. 2002;24(2):242–67.	2002
13	Radon K, Danuser B, Iversen M, Monso E, Weber C, Hartung J, et al. Air contaminants in different European farming environments. Ann Agric Environ Med. 2002;9(1):41–8.	2002
14	Thornton I. Geochemistry and the mineral nutrition of agricultural livestock and wildlife. Appl Geochem. 2002;17(8):1017–28.	2002
15	Walker BH, Janssen MA. Rangelands, pastoralists and governments: interlinked systems of people and nature. Philos Trans R Soc Lond B Biol Sci. 2002;357(1421):719–25.	2002
16	Brennan C, Gallagher K, McEachern M. A review of the ‘consumer interest’ in organic meat. Int J Consum Stud. 2003;27(5):381–94.	2003
17	Evans N, Gaskell P, Winter M. Re-assessing agrarian policy and practice in local environmental management: the case of beef cattle. Land Use Policy. 2003;20(3):231–42.	2003
18	Hovi M, Sundrum A, Thamsborg SM. Animal health and welfare in organic livestock production in Europe: current state and future challenges. Livest Prod Sci. 2003;80(1–2):41–53.	2003
19	Mapinduzi AL, Oba G, Weladji RB, Colman JE. Use of indigenous ecological knowledge of the Maasai pastoralists for assessing rangeland biodiversity in Tanzania. Afr J Ecol. 2003;41(4):329–36.	2003
20	Monso E, Schenker M, Radon K, Riu E, Magarolas R, McCurdy S, et al. Region-related risk factors for respiratory symptoms in European and Californian farmers. Eur Respir J. 2003;21(2):323–31.	2003
21	Phillips CJC, Foster CRW, Morris PA, Teverson R. The transmission of Mycobacterium bovis infection to cattle. Res Vet Sci. 2003;74(1):1–15.	2003
22	Baris D, Zahm SH, Blair A, Cantor KP, Dosemeci M, et al. Occupation, pesticide exposure and risk of multiple myeloma. Scand J Work Environ Health. 2004;30(3):215–22.	2004
23	MacLeod ND, Ash AJ, McIvor JG. An economic assessment of the impact of grazing land condition on livestock performance in tropical woodlands. Rangel J. 2004;26(1):49–71.	2004
24	Perry GC, editor. Welfare of the laying hen. Vol. 27. Wallingford: CABI; 2004.	2004
25	Renter DG, Sargeant JM, Hungerford LL. Distribution of Escherichia coli O157:H7 within and among cattle operations in pasture-based agricultural areas. Am J Vet Res. 2004;65(10):1367–76.	2004
26	Bortolussi G, McIvor JG, Hodgkinson JJ, Coffey SG, Holmes CR. The northern Australian beef industry, a snapshot. 4. Condition and management of natural resources. Aust J Exp Agric. 2005;45(9):1109–20.	2005
27	Miao ZH, Glatz PC, Ru YJ. Free-range poultry production: a review. Asian-Australas J Anim Sci. 2005;18(1):113–32.	2005
28	Nielsen BK, Thamsborg SM. Welfare, health and product quality in organic beef production: a Danish perspective. Livest Prod Sci. 2005;94(1–2):41–50.	2005
29	Rath M, Peel S. Grassland in Ireland and the UK. In: Proceedings of the 20th International Grassland Congress; 2005; Dublin, Ireland. Dublin: University College Dublin; 2005.	2005
30	Saran S, Sasidhar PVK, Singh R. Indian poultry industry: current scenario and future prospects: a review. Indian J Anim Sci. 2005;75(12):1440–5.	2005
31	Von Essen SG, Auvermann BW. Health effects from breathing air near CAFOs for feeder cattle or hogs. J Agromedicine. 2005;10(4):55–64.	2005
32	Casey JW, Holden NM. Greenhouse gas emissions from conventional, agri‐environmental scheme, and organic Irish suckler‐beef units. J Environ Qual. 2006;35(1):231–9.	2006
33	de Vries D, Leslie PW, Notenbaert A, et al. Livestock acquisitions dynamics in nomadic pastoralist herd demography: a case study among Ngisonyoka herders of South Turkana, Kenya. Hum Ecol. 2006;34(1):1–25.	2006
34	Gibbons JM, Ramsden SJ, Blake A. Modelling uncertainty in greenhouse gas emissions from UK agriculture at the farm level. Agric Ecosyst Environ. 2006;112(4):347–55.	2006
35	Homewood K, Trench PC, Randall S, et al. Livestock health and socio-economic impacts of a veterinary intervention in Maasailand: infection-and-treatment vaccine against East Coast fever. Agric Syst. 2006;89(2–3):248–71.	2006
36	Hrabalova A, Zander K. Organic beef farming in the Czech Republic: structure, development and economic performance. Zeměděl Ekon. 2006;52(2):89.	2006
37	Lea EJ, Crawford D, Worsley A. Consumers’ readiness to eat a plant-based diet. Eur J Clin Nutr. 2006;60(3):342–51.	2006
38	Schoeters G, Hoogenboom R. Contamination of free‐range chicken eggs with dioxins and dioxin‐like polychlorinated biphenyls. Mol Nutr Food Res. 2006;50(10):908–14.	2006
39	Stokes CJ, Ash AJ, Holtum JAM. Fragmentation of Australian rangelands: processes, benefits and risks of changing patterns of land use. Rangel J. 2006;28(2):83–96.	2006
40	Mehta R, Nambiar RG. The poultry industry in India. In: Poultry in the 21st Century. Proceedings of the FAO Conference; 2007 Nov; Bangkok, Thailand. Rome: FAO; 2007. p. 5–7.	2007
41	Xu S, Chen Q, Tian G, Liu Y, Zhang Y, Zhang Z, et al. Greenhouse gas emissions during co-composting of cattle mortalities with manure. Nutr Cycl Agroecosyst. 2007;78(2):177–87.	2007
42	Baruah MS, Bhatt BP. Recycling of caged layer manure as broiler feed. Indian Vet J. 2008;85(3):293.	2008
43	Bentley D, Eckard R, Davison T, et al. Managing livestock enterprises in Australia's extensive rangelands for greenhouse gas and environmental outcomes: a pastoral company perspective. Aust J Exp Agric. 2008;48(1–2):60–4.	2008
44	Bradford SA, Segal E, Zheng W, Wang Q, Hutchins SR. Reuse of concentrated animal feeding operation wastewater on agricultural lands. J Environ Qual. 2008;37(Suppl 5):S-97.	2008
45	Cox A, Chicksand D. Rethinking policy options for industry: appropriateness in policies for industry and UK farming and food. Public Adm. 2008;86(3):813–36.	2008
46	Lesorogol CK. Land privatization and pastoralist well-being in Kenya. Dev Change. 2008;39(2):309–31.	2008
47	Li XL, Yuan QH, Wan LQ, He F. Perspectives on livestock production systems in China. Rangel J. 2008;30(2):211–20.	2008
48	Mwilawa AJ, Mwambene PL, Mtengeti EJ, et al. Conservation of forage resources for increasing livestock production in traditional forage reserves in Tanzania. Afr J Ecol. 2008;46:85–9.	2008
49	Roba HG, Oba G. Integration of herder knowledge and ecological methods for land degradation assessment around sedentary settlements in a sub-humid zone in northern Kenya. Int J Sustain Dev World Ecol. 2008;15(3):251–64.	2008
50	Ruto E, Garrod G, Scarpa R. Valuing animal genetic resources: a choice modeling application to indigenous cattle in Kenya. Agric Econ. 2008;38(1):89–98.	2008
51	Speranza CI, Wiesmann U, Rist S. Droughts and famines: the underlying factors and the causal links among agro-pastoral households in semi-arid Makueni district, Kenya. Glob Environ Chang. 2008;18(1):220–33.	2008
52	Zhang WM, Zhang C, Zhang Y, Wu YJ, Wang T. Feeding with supplemental squalene enhances the productive performance in boars. Anim Reprod Sci. 2008;104(2–4):445–9.	2008
53	Alexander DJ, Brown IH. History of highly pathogenic avian influenza. Rev Sci Tech. 2009;28(1):19–38.	2009
54	Angus A, Burgess PJ, Morris J, Lingard J. Agriculture and land use: demand for and supply of agricultural commodities, characteristics of the farming and food industries, and implications for land use in the UK. Land Use Policy. 2009;26(Suppl 1):S230–42.	2009
55	Carlsson-Kanyama A, Gonzalez AD. Potential contributions of food consumption patterns to climate change. Am J Clin Nutr. 2009;89(5 Suppl):1704S–1709S.	2009
56	Kabubo-Mariara J. Global warming and livestock husbandry in Kenya: impacts and adaptations. Ecol Econ. 2009;68(7):1915–24.	2009
57	Nelson BS, Robinson E. Critical success factors of a whole of business extension approach for increased capacity of beef producers and improved enterprise profit and sustainability. Rangel J. 2009;31(1):61–8.	2009
58	Oiye SH, Simel JO, Oniang’o R, Johns T. The Maasai food system and food and nutrition security. In: Indigenous Peoples’ Food Systems: The Many Dimensions of Culture, Diversity and Environment for Nutrition and Health. Rome: FAO; 2009.	2009
59	Stehfest E, Bouwman L, van Vuuren DP, den Elzen MGJ, Eickhout B, Kabat P. Climate benefits of changing diet. Clim Change. 2009;95(1–2):83–102.	2009
60	Beaumont C, Lebihan-Duval E, Mignon-Grasteau S, Leterrier C. The European experience in poultry welfare—a decade ahead. Poult Sci. 2010;89(4):825–31.	2010
61	Cambra-López M, Aarnink AJA, Zhao Y, Calvet S, Torres AG. Airborne particulate matter from livestock production systems: a review of an air pollution problem. Environ Pollut. 2010;158(1):1–17.	2010
62	Greger M, Koneswaran G. The public health impacts of concentrated animal feeding operations on local communities. Fam Community Health. 2010;33(1):11–20.	2010
63	Pelletier N, Pirog R, Rasmussen R. Comparative life cycle environmental impacts of three beef production strategies in the Upper Midwestern United States. Agric Syst. 2010;103(6):380–9.	2010
64	Pica-Ciamarra U, Otte J. Poultry, food security and poverty in India: looking beyond the farm-gate. Worlds Poult Sci J. 2010;66(2):309–20.	2010
65	Von Essen S, Moore G, Gibbs S, Larson KL. Respiratory issues in beef and pork production: recommendations from an expert panel. J Agromedicine. 2010;15(3):216–25.	2010
66	Bartelt-Hunt SL, Snow DD, Damon T, Shockley J, Hoagland K. Occurrence of steroid hormones and antibiotics in shallow groundwater impacted by livestock waste control facilities. J Contam Hydrol. 2011;123(3–4):94–103.	2011
67	de Boer J, Aiking H. On the merits of plant-based proteins for global food security: marrying macro and micro perspectives. Ecol Econ. 2011;70(7):1259–65.	2011
68	Gonzalez AD, Frostell B, Carlsson-Kanyama A. Protein efficiency per unit energy and per unit greenhouse gas emissions: potential contribution of diet choices to climate change mitigation. Food Policy. 2011;36(5):562–70.	2011
69	Johnson ES. Cancer mortality in workers employed in cattle, pigs, and sheep slaughtering and processing plants. Environ Int. 2011;37(5):950–9.	2011
70	Khan HH, Khan A, Ahmed S, Perrin J. GIS-based impact assessment of land-use changes on groundwater quality: study from a rapidly urbanizing region of South India. Environ Earth Sci. 2011;63(6):1289–302.	2011
71	Lesschen JP, van den Berg M, Westhoek HJ, Witzke HP, Oenema O. Greenhouse gas emission profiles of European livestock sectors. Anim Feed Sci Technol. 2011;166–167:16–28.	2011
72	Lynch DH, MacRae R, Martin RC. The carbon and global warming potential impacts of organic farming: does it have a significant role in an energy constrained world? Sustainability. 2011;3(2):322–62.	2011
73	McOrist S, Kains J, Dufour-Zavala L. Modern pig farming in the People’s Republic of China: growth and veterinary challenges. Rev Sci Tech. 2011;30(3):961–8.	2011
74	Puig CJ, Ash AJ, Goss J, et al. Beyond cattle: potential futures of the pastoral industry in the Northern Territory. Rangel J. 2011;33(2):181–94.	2011
75	Tuomisto HL, de Mattos MJT. Environmental impacts of cultured meat production. Environ Sci Technol. 2011;45(14):6117–23.	2011
76	Jayathilakan K, Sultana K, Radhakrishna K, Bawa AS. Utilization of byproducts and waste materials from meat, poultry and fish processing industries: a review. J Food Sci Technol. 2012;49(3):278–93.	2012
77	Leinonen I, Williams AG, Wiseman J, Guy J, Kyriazakis I. Predicting the environmental impacts of chicken systems in the United Kingdom through a life cycle assessment: broiler production systems. Poult Sci. 2012;91(1):8–25.	2012
78	Liu XY, Zhang YL, Li WH, et al. Study on treatment of swine wastewater by sodium-type mercerizing zeolite. In: Chinese Materials Congress (CMC); 2012; Taiyuan, China.	2012
79	Patra AK. Estimation of methane and nitrous oxide emissions from Indian livestock. J Environ Monit. 2012;14(10):2673–84.	2012
80	Quilliam RS, Williams AP, Edwards-Jones G, et al. Seroprevalence and risk factors associated with Escherichia coli O157 in a farming population. Zoonoses Public Health. 2012;59(2):83–8.	2012
81	Schosler H, de Boer J, Boersema JJ. Can we cut out the meat of the dish? Constructing consumer-oriented pathways toward meat substitution. Appetite. 2012;58(1):39–47.	2012
82	Stackhouse-Lawson KR, Rotz CA, Oltjen JW, Mitloehner FM. Carbon footprint and ammonia emissions of California beef production systems. J Anim Sci. 2012;90(12):4641–55.	2012
83	Wanzala W, Okanga S, Ochieng A. Ethnoknowledge of Bukusu community on livestock tick prevention and control in Bungoma district, western Kenya. J Ethnopharmacol. 2012;140(2):298–324.	2012
84	Chengula AA, Mdegela RH, Kasanga CJ. Socio-economic impact of Rift Valley fever to pastoralists and agro-pastoralists in Arusha, Manyara and Morogoro regions in Tanzania. Springerplus. 2013;2:549.	2013
85	Chhabra A, Manjunath KR, Panigrahy S, Parihar JS. Greenhouse gas emissions from Indian livestock. Clim Change. 2013;117(1):329–44.	2013
86	Lupo CD, Clay DE, Benning JL, Stone JJ. Life-cycle assessment of the beef cattle production system for the northern great plains, USA. J Environ Qual. 2013;42(5):1386–94.	2013
87	Rotz CA, Isenberg BJ, Stackhouse-Lawson KR, Pollak EJ. A simulation-based approach for evaluating and comparing the environmental footprints of beef production systems. J Anim Sci. 2013;91(11):5427–37.	2013
88	Rufino MC, Thornton PK, Nganga SK, Mutuo PM, Herrero M. Transitions in agro-pastoralist systems of East Africa: impacts on food security and poverty. Agric Ecosyst Environ. 2013;179:215–30.	2013
89	Xu JP, Liu CY, Wang H. Simulation and optimization of one live pig low-carbon industry chain using SD-RCCM. Abstr Appl Anal. 2013;2013:1–7.	2013
90	Bell LW, Harrison MT, Kirkegaard JA, et al. Opportunities and challenges in Australian grasslands: pathways to achieve future sustainability and productivity imperatives. Crop Pasture Sci. 2014;65(6):489–507.	2014
91	Brown CG, Waldron SA, Longworth JW. A diachronic analysis of the beef industry. In: Waldron S, Brown C, Longworth J, editors. The Political Economy of Agro-Food Markets in China. London: Palgrave Macmillan; 2014. p. 127–51.	2014
92	González-García S, Gomez-Fernández Z, Dias AC, Feijoo G, Moreira MT, Arroja L. Life cycle assessment of broiler chicken production: a Portuguese case study. J Clean Prod. 2014;74:125–34.	2014
93	Hall TJ, McIvor JG, MacLeod ND, et al. A comparison of stocking methods for beef production in northern Australia: pasture and soil surface condition responses. Rangel J. 2014;36(2):161–74.	2014
94	Hunt LP, MacLeod ND, McDonald CK, et al. Principles and guidelines for managing cattle grazing in the grazing lands of northern Australia: stocking rates, prescribed fire, paddock size and water points—a review. Rangel J. 2014;36(2):105–19.	2014
95	Jiao H, Yan T, Wills DA, Carson AF, McDowell DA. Development of prediction models for quantification of total methane emission from enteric fermentation of young Holstein cattle at various ages. Agric Ecosyst Environ. 2014;183:160–6.	2014
96	Kaye-Zwiebel E, King E. Kenyan pastoralist societies in transition: varying perceptions of the value of ecosystem services. Ecol Soc. 2014;19(3):17.	2014
97	Taylor RC, Omed H, Edwards-Jones G. The greenhouse emissions footprint of free-range eggs. Poult Sci. 2014;93(1):231–7.	2014
98	van der Weele C, Tramper J. Cultured meat: every village its own factory? Trends Biotechnol. 2014;32(6):294–6.	2014
99	Zhang H, Zhou Q, Xie X, Wang Y. Occurrence of free estrogens, conjugated estrogens, and bisphenol A in fresh livestock excreta and their removal by composting in North China. Environ Sci Pollut Res Int. 2014;21(16):9939–47.	2014
100	Ash A, Gleeson T, Bray SG, et al. Boosting the productivity and profitability of northern Australian beef enterprises: exploring innovation options using simulation modelling and systems analysis. Agric Syst. 2015;139:50–65.	2015
101	Butt B. Herding by mobile phone: technology, social networks and the “transformation” of pastoral herding in East Africa. Hum Ecol. 2015;43(1):1–14.	2015
102	Chatterjee RN, Rajkumar U. An overview of poultry production in India. Indian J Anim Health. 2015;54(2):89–108.	2015
103	De Vries MD, van Middelaar CE, de Boer IJM. Comparing environmental impacts of beef production systems: a review of life cycle assessments. Livest Sci. 2015;178:279–88.	2015
104	Division of Public Health. Concentrated animal feeding operations and public health. Madison (WI): Wisconsin Department of Health Services; 2015.	2015
105	Hellin J, Krishna VV, Erenstein O, Boeber C. India’s poultry revolution: implications for its sustenance and the global poultry trade. Int Food Agribus Manag Rev. 2015;18(A):151–64. Available from: https://repository.cimmyt.org/bitstreams/a1b1dd99-13b7-409d-b3c4-2cda9473aea6/download	2015
106	Henry BK, Charmley E, Eckard RJ, Gaughan JB, Hegarty RS. A life cycle assessment approach to quantifying greenhouse gas emissions from land-use change for beef production in eastern Australia. Rangel J. 2015;37(3):273–83.	2015
107	Holmes PR. Rangeland pastoralism in northern Australia: change and sustainability. Rangel J. 2015;37(6):609–16.	2015
108	Kimera ZI, Mdegela RH, Mhaiki CJ, Karimuribo ED, Mabiki F, Nonga HE, et al. Determination of oxytetracycline residues in cattle meat marketed in the Kilosa district, Tanzania: research communication. Onderstepoort J Vet Res. 2015;82(1):1–5.	2015
109	Machovina B, Feeley KJ, Ripple WJ. Biodiversity conservation: the key is reducing meat consumption. Sci Total Environ. 2015;536:419–31.	2015
110	Rotz CA, Asem-Hiablie S, Dillon J, Bonifacio H. Cradle-to-farm gate environmental footprints of beef cattle production in Kansas, Oklahoma, and Texas. J Anim Sci. 2015;93(5):2509–19.	2015
111	Sharma S, Thind SS, Kaur A. In vitro meat production system: why and how? J Food Sci Technol. 2015;52(12):7599–607.	2015
112	Sossidou EN, Dal Bosco A, Castellini C, Grashorn MA. Effects of pasture management on poultry welfare and meat quality in organic poultry production systems. Worlds Poult Sci J. 2015;71(2):375–84.	2015
113	Sun ZC, Chen Y, Liu YQ, et al. The environmental prospects of cultured meat in China. J Integr Agric. 2015;14(2):234–40.	2015
114	Vaarst M, Steenfeldt S, Horsted K. Sustainable development perspectives of poultry production. Worlds Poult Sci J. 2015;71(4):609–20.	2015
115	Waldron S, Jimin W, Huijie Z, Xiaoxia D, Mingli W. The Chinese beef industry. In: Regional Workshop on Beef Markets and Trade in Southeast Asia and China; 2015; Ben Tre, Vietnam.	2015
116	Wiedemann SG, Henry BK, McGahan EJ, Grant T. Resource use and greenhouse gas intensity of Australian beef production: 1981–2010. Agric Syst. 2015;133:109–18.	2015
117	Zhao LG, Wu LY, Huang H. Green total factor productivity of hog breeding in China: application of SE-SBM model and grey relation matrix. Pol J Environ Stud. 2015;24(1):403–12.	2015
118	Apostolidis C, McLeay F. Should we stop meating like this? Reducing meat consumption through substitution. Food Policy. 2016;65:74–89.	2016
119	Archambault CS. Re-creating the commons and re-configuring Maasai women’s roles on the rangelands in the face of fragmentation. Int J Commons. 2016;10(2):728–46.	2016
120	Bray S, Walsh D, Rolfe J, et al. Climate Clever Beef: options to improve business performance and reduce greenhouse gas emissions in northern Australia. Rangel J. 2016;38(3):207–18.	2016
121	Broad KC, Henry BK, Bray S, et al. Use of business analysis in beef businesses to direct management practice change for climate adaptation outcomes. Rangel J. 2016;38(3):273–82.	2016
122	Chazdon RL, Guariguata MR. Natural regeneration as a tool for large-scale forest restoration in the tropics: prospects and challenges. Biotropica. 2016;48(6):716–30.	2016
123	Cullen BR, Eckard RJ, Callow MN, Johnson IR, Lodge GM, Walker RG. The effect of earlier mating and improving fertility on greenhouse gas emissions intensity of beef production in northern Australian herds. Rangel J. 2016;38(3):283–90.	2016
124	Eady SJ, Sloane R, Duthie RA, Cowie AL, Littleboy M. Downscaling to regional assessment of greenhouse gas emissions to enable consistency in accounting for emissions reduction projects and national inventory accounts for northern beef production in Australia. Rangel J. 2016;38(3):219–28.	2016
125	Enns C, Bersaglio B. Pastoralism in the time of oil: youth perspectives on the oil industry and the future of pastoralism in Turkana, Kenya. Extr Ind Soc. 2016;3(1):160–70.	2016
126	Escribano AJ. Organic livestock farming—challenges, perspectives, and strategies to increase its contribution to the agrifood system’s sustainability: a review. In: Konvalina P, editor. Organic farming—A promising way of food production. London: InTechOpen; 2016. p. 229–60. Available from: https://www.academia.edu/19707981	2016
127	Galvin KA, Reid RS, Beeton TA, et al. Co-design of transformative research for rangeland sustainability. Curr Opin Environ Sustain. 2016;20:8–14.	2016
128	Lonkila A, Kaljonen M. Promises of meat and milk alternatives: an integrative literature review on emergent research themes. Agric Hum Values. 2021;38(3):625–39.	2016
129	Noyes NR, Benedict KM, Gow SP, et al. Characterization of the resistome in manure, soil and wastewater from dairy and beef production systems. Sci Rep. 2016;6(1):24645.	2016
130	Rolfe JW, Gowen R, Donaghy P. Rangeland profitability in the northern Gulf region of Queensland: understanding beef business complexity and the subsequent impact on land resource management and environmental outcomes. Rangel J. 2016;38(3):261–72.	2016
131	Alexander P, Brown C, Arneth A, Finnigan J, Rounsevell MDA. Could consumption of insects, cultured meat or imitation meat reduce global agricultural land use? Glob Food Secur. 2017;15:22–32.	2017
132	Bessell PR, Kushwaha P, Mosha R, Woolley R, Al-Riyami L, Gammon N. Assessing the impact of a novel strategy for delivering animal health interventions to smallholder farmers. Prev Vet Med. 2017;147:108–16.	2017
133	German LA, Unks R, King E, Wachira A. Green appropriations through shifting contours of authority and property on a pastoralist commons. J Peasant Stud. 2017;44(3):631–57.	2017
134	Goldstein B, Moses R, Sammons N, Birkved M, Hauschild MZ. Potential to curb the environmental burdens of American beef consumption using a novel plant-based beef substitute. PLoS One. 2017;12(1:2	2017
135	Janczak D, Kozłowski K, Brzoski M, Jeżowska A, Mazurkiewicz J. Energetic usage of slaughter waste as the substrate for biogas production. In: Farm Machinery and Processes Management in Sustainable Agriculture. IX Int Sci Symp; 2017. p. 130–5. Available from: https://www.academia.edu/64544537	2017
136	Ji C, Jin S, Wu J, Wang Y. Managing the pork supply chain through a cooperative: the case of Jinzhong Food Co. Ltd. Int Food Agribus Manag Rev. 2017;20(3):415–26.	2017
137	Marinangeli CPF, House JD. Potential impact of the digestible indispensable amino acid score as a measure of protein quality on dietary regulations and health. Nutr Rev. 2017;75(8):658–67.	2017
138	Mazeri S, Sargison ND, Skuce PJ, et al. Estimation of the impact of Fasciola hepatica infection on time taken for UK beef cattle to reach slaughter weight. Sci Rep. 2017;7(1):6219.	2017
139	Menge EO, Ogutu JO, Piepho HP, et al. Disturbance-dependent invasion of the woody weed, Calotropis procera, in Australian rangelands. Rangel J. 2017;39(2):201–11.	2017
140	Osimani A, Aquilanti L, Pasquini M, Clementi F. Prevalence and risk factors for thermotolerant species of Campylobacter in poultry meat at retail in Europe. Poult Sci. 2017;96(9):3382–91.	2017
141	Roos E, Karlsson H, Witthöft C, Sundberg C, Tidåker P. Greedy or needy? Land use and climate impacts of food in 2050 under different livestock futures. Glob Environ Chang. 2017;47:1–12.	2017
142	Roos E, Karlsson H, Witthöft C, Sundberg C, Tidåker P. Protein futures for Western Europe: potential land use and climate impacts in 2050. Reg Environ Change. 2017;17(2):367–77.	2017
143	Sekhar MS, Sharif NM, Rao TS, Metta M. Genotyping of virulent Escherichia coli obtained from poultry and poultry farm workers using enterobacterial repetitive intergenic consensus-polymerase chain reaction. Vet World. 2017;10(11):1292–8.	2017
144	Stoll-Kleemann S, Schmidt UJ. Reducing meat consumption in developed and transition countries to counter climate change and biodiversity loss: a review of influence factors. Reg Environ Change. 2017;17(5):1261–77.	2017
145	Tully KL, Wood SA, Almaraz M, Neill C, Palm CA. Nitrous oxide and methane fluxes from urine and dung deposited on Kenyan pastures. J Environ Qual. 2017;46(4):921–9.	2017
146	Tyrrell P, Russell S, Western D. Seasonal movements of wildlife and livestock in a heterogeneous pastoral landscape: implications for coexistence and community-based conservation. Glob Ecol Conserv. 2017;12:59–72.	2017
147	van Wagenberg CPA, de Haas Y, Hogeveen H, et al. Animal board invited review: comparing conventional and organic livestock production systems on different aspects of sustainability. Anim Int J Anim Biosci. 2017;11(10):1839–51.	2017
148	Yadav RP, Gupta B, Bhutia PL, Bisht JK. Socioeconomics and sources of livelihood security in Central Himalaya, India: a case study. Int J Sustain Dev World Ecol. 2017;24(6):545–53.	2017
149	Bessei W. Impact of animal welfare on worldwide poultry production. Worlds Poult Sci J. 2018;74(2):211–24.	2018
150	Drouillard JS. Current situation and future trends for beef production in the United States of America—a review. Asian-Australas J Anim Sci. 2018;31(7):1007–16.	2018
151	Gikonyo S, Felis A, Pica-Ciamarra U. Integrated snapshot KENYA: cattle and poultry sectors. Africa Sustainable Livestock 2050. Rome: UN FAO; 2018.	2018
152	Hocquette JF, Ellies-Oury M, Lherm M, Pineau C, Deblitz C, Farmer L. Current situation and future prospects for beef production in Europe: a review. Asian-Australas J Anim Sci. 2018;31(7):1017–36.	2018
153	Li XZ, Yan CG, Zan LS. Current situation and future prospects for beef production in China: a review. Asian-Australas J Anim Sci. 2018;31(7):984–96.	2018
154	Liu JK, Zhang XH, Liu YJ, et al. Detection of PCV2e strains in Southeast China. PeerJ. 2018;6:e4473.	2018
155	Muzzo BI, Provenza FD. A review of strategies for overcoming challenges of beef production in Tanzania. Livest Res Rural Dev. 2018;30(12):1–11. Available from: https://www.researchgate.net/publication/329454048	2018
156	Pas A. Governing grazing and mobility in the Samburu Lowlands, Kenya. Land. 2018;7(2):56.	2018
157	Qian Y, Deng Y, Zhang Y, et al. Environmental status of livestock and poultry sectors in China under current transformation stage. Sci Total Environ. 2018;622:702–9.	2018
158	Sandhu H, Gemmill-Herren B, de Blaeij A, van Dis R, Baltussen W. Application of the TEEBAgriFood Framework: case studies for decision-makers. In: TEEB for Agriculture & Food: Scientific and Economic Foundations. Geneva: UN Environment; 2018. p. 297–331.	2018
159	Stephens N, Di Silvio L, Dunsford I, Ellis M, Glencross A, Sexton A. Bringing cultured meat to market: technical, socio-political, and regulatory challenges in cellular agriculture. Trends Food Sci Technol. 2018;78:155–66.	2018
160	Teague WR. Forages and pastures symposium: cover crops in livestock production—whole-system approach: managing grazing to restore soil health and farm livelihoods. J Anim Sci. 2018;96(4):1519–30.	2018
161	VanderWaal K, Deen J. Global trends in infectious diseases of swine. Proc Natl Acad Sci USA. 2018;115(45):11495–500.	2018
162	Wang HX, Zhao Y, Tang YY, et al. Study on the pollution status and control measures for the livestock and poultry breeding industry in northeastern China. Environ Sci Pollut Res Int. 2018;25(5):4435–45.	2018
163	Wei S, Wu Y, Li D, et al. Greenhouse gas and ammonia emissions and mitigation options from livestock production in peri-urban agriculture: Beijing—a case study. J Clean Prod. 2018;178:515–25.	2018
164	Yan ZY, Liu Z, Wang Y, et al. Deodorization of pig manure using lignin peroxidase with different electron acceptors. J Air Waste Manag Assoc. 2016;66(4):420–8.	2018
165	Zhou P, Fan H, Lan T, et al. Fatal swine acute diarrhoea syndrome caused by an HKU2-related coronavirus of bat origin. Nature. 2018;556(7700):255–9.	2018
166	Zhu YH, Liu XT, Yang GY, et al. Effect of dung quantity and quality on greenhouse gas fluxes from tropical pastures in Kenya. Glob Biogeochem Cycles. 2018;32(10):1589–604.	2018
167	Anthonj C, Diekkrüger B, Borgemeister C, Kistemann T. Health risk perceptions and local knowledge of water-related infectious disease exposure among Kenyan wetland communities. Int J Hyg Environ Health. 2019;222(1):34–48.	2019
168	Asem-Hiablie S, Rotz CA, Fadel J, Place S, Mitloehner F. A life cycle assessment of the environmental impacts of a beef system in the USA. Int J Life Cycle Assess. 2019;24(3):441–55.	2019
169	Bai Z, Zhao J, Wei Z, Jin X, Ma L. Socio-economic drivers of pig production and their effects on achieving sustainable development goals in China. J Integr Environ Sci. 2019;16(1):141–55.	2019
170	Bhat ZF, Morton JD, Mason SL, Bekhit AED, Bhat HF. Technological, regulatory, and ethical aspects of in vitro meat: a future slaughter-free harvest. Compr Rev Food Sci Food Saf. 2019;18(4):1192–208.	2019
171	Chalmers N, Stetkiewicz S, Sudhakar P, Osei-Kwasi H, Reynolds CJ. Impacts of reducing UK beef consumption using a revised sustainable diets framework. Sustainability. 2019;11(23):6863.	2019
172	Descovich K, Li X, Sinclair M, Wang Y, Phillips CJC. The effect of animal welfare training on the knowledge and attitudes of abattoir stakeholders in China. Animals. 2019;9(11):989.	2019
173	Duan M, Zhang Y, Hou Y, Zhou Y, Wang C, He Y. Factors that affect the occurrence and distribution of antibiotic resistance genes in soils from livestock and poultry farms. Ecotoxicol Environ Saf. 2019;180:114–22.	2019
174	Fell J. The future of Chinese agricultural policy: opportunities and challenges for Australian grains, beef and dairy exports. Canberra: ABARES Research Report; 2019. Report No.: 19.2.	2019
175	Godde CM, Thorburn PJ, Henderson B, et al. Climate change and variability impacts on grazing herds: insights from a system dynamics approach for semi-arid Australian rangelands. Glob Chang Biol. 2019;25(9):3091–109.	2019
176	Graça J, Calheiros MM, Oliveira A. Reducing meat consumption and following plant-based diets: current evidence and future directions to inform integrated transitions. Trends Food Sci Technol. 2019;91:380–90.	2019
177	Kumar S, Kumar R, Dey A. Energy budgeting of crop-livestock-poultry integrated farming system in irrigated ecologies of eastern India. Indian J Agric Sci. 2019;89(6):1017–22.	2019
178	Kupiec JM. Risk assessment of water quality in the vicinity of a large-scale farm specializing in laying hens. Agrochimica. 2019;63(2):169–83.	2019
179	Li Y, Wang X, Chen Q, et al. Prevalence, distribution and risk factors of farmer reported swine influenza infection in Guangdong Province, China. Prev Vet Med. 2019;167:1–8.	2019
180	Lynch J, Pierrehumbert R. Climate impacts of cultured meat and beef cattle. Front Sustain Food Syst. 2019;3:5.	2019
181	McPhee MJ, Greenwood PL, Henry BK, et al. Beef production simulation of nitrate and lipid supplements for pasture and rangeland-fed enterprises. Agric Syst. 2019;170:19–27.	2019
182	Mooney R. Regenerative grazing and the benefits of livestock on soils in northern New South Wales [Internet]. Independent Study Project (ISP) Collection. Brattleboro, VT: SIT Study Abroad; 2019 [cited 2024 May 21]. Report No.: 3175. Available from: https://digitalcollections.sit.edu/isp_collection/3175	2019
183	Onyango AA, Ojango JMK, Bebe BO, Mujibi FDN, Mujibi DF. Temporal and spatial variability in the nutritive value of pasture vegetation and supplement feedstuffs for domestic ruminants in western Kenya. Asian-Australas J Anim Sci. 2019;32(5):637–47.	2019
184	Provenza FD, Kronberg SL, Gregorini P. Is grassfed meat and dairy better for human and environmental health? Front Nutr. 2019;6:26.	2019
185	Roba GM, Kaufmann B, Okitoi O, et al. Elusive profits: understanding economic performance of local traders in the pastoral small ruminant value chain in northern Kenya. Nomadic Peoples. 2019;23(1):78–105.	2019
186	Rotz CA, Dell CJ, Kleinman PJA, et al. Environmental footprints of beef cattle production in the United States. Agric Syst. 2019;169:1–13.	2019
187	Singh R. Status of poultry production in India [Internet]. Pashudhan Praharee; 2019 [cited 2022 Dec 13]. Available from: https://www.pashudhanpraharee.com/status-of-poultry-production-in-india/	2019
188	Tańczuk M, Junga R, Kolasa-Więcek A, Niemiec P. Assessment of the energy potential of chicken manure in Poland. Energies. 2019;12(7):1244.	2019
189	Wu JP, Lei ZM, Zhang LP, Wang XR, Zhao SG, Zhang CQ, et al. The evolving beef industry and its sustainability in western China.	2019
190	Wu W, Dawson D, Fleming-Muñoz D, Schleiger E, Horton J. The future of Australia’s agricultural workforce [Internet]. Canberra: Queensland Farmers' Federation; 2019. Available from: https://www.qff.org.au/blog/future-australias-agricultural-workforce-report/	2019
191	Xu P, Qiao Z, Zhang H, et al. Northward shift of historical methane emission hotspots from the livestock sector in China and assessment of potential mitigation options. Agric For Meteorol. 2019;272:1–11.	2019
192	Yan ZG, Zhao Q, Lu L, et al. Evaluation of greenhouse gas emissions from three contrasting integrated crop and livestock production systems during 1991–2016 in Gansu of China. Pak J Agric Sci. 2019;56(2):469–80.	2019
193	Caudell MA, Quinlan MB, Subbiah M, et al. Towards a bottom-up understanding of antimicrobial use and resistance on the farm: a knowledge, attitudes, and practices survey across livestock systems in five African countries. PLoS One. 2020;15(1):e0220274.	2020
194	Diarz EJ, Leyaro BJ, Kivuyo SL, et al. Red meat consumption and its association with hypertension and hyperlipidaemia among adult Maasai pastoralists of Ngorongoro Conservation Area, Tanzania. PLoS One. 2020;15(6):e0233777.	2020
195	Didinger C, Thompson H. Motivating pulse-centric eating patterns to benefit human and environmental well-being. Nutrients. 2020;12(11):3500.	2020
196	Fernandez MA, Desilets AR, Hekmat S. Translating “protein foods” from the new Canada’s Food Guide to consumers: knowledge gaps and recommendations. Appl Physiol Nutr Metab. 2020;45(12):1311–23.	2020
197	Jablonski KE, Carter NA, Jacob AL, et al. Ecological doctors in Maasailand: identifying herding best practices to improve livestock management and reduce carnivore conflict. Front Sustain Food Syst. 2020;4:69.	2020
198	Jacob CT, Parida A, Kumar NK. Conservation of India’s agrobiodiversity towards increasing food, nutritional and livelihood security. Curr Sci. 2020;119(4):607–11.	2020
199	Jiang GH, Liu YX, Zhang YL, et al. Strategies for sustainable substitution of livestock meat. Foods. 2020;9(9):1224.	2020
200	Kaur G, Sethi RS. Multiple exposures to poultry barn air and lipopolysaccharide synergistically increase the pulmonary expression of TLR-4 and IL-1β. J Occup Health. 2020;62(:1	2020
201	Kedkovid R, Assavacheep P, Thanawongnuwech R. Major swine viral diseases: an Asian perspective after the African swine fever introduction. Porcine Health Manag. 2020;6(1):20.	2020
202	Kim BF, Santo RE, Scatterday AP, et al. Country-specific dietary shifts to mitigate climate and water crises. Glob Environ Chang. 2020;62:101926.	2020
203	Kleppel GS. Do differences in livestock management practices influence environmental impacts? Front Sustain Food Syst. 2020;4:57.	2020
204	Lander B, Schneider M, Brunson K. A history of pigs in China: from curious omnivores to industrial pork. J Asian Stud. 2020;79(4):865–89.	2020
205	Lemke S, Claeys P. Absent voices: women and youth in communal land governance. Reflections on methods and process from exploratory research in West and East Africa. Land. 2020;9(8):246.	2020
206	Lin H, Han Y, Yu Y, et al. The environmental impacts of the grassland agricultural system and the cultivated land agricultural system: a comparative analysis in eastern Gansu. Sustainability. 2020;12(24):10602.	2020
207	Meat & Livestock Australia. State of the Industry Report 2020: The Australian Red Meat and Livestock Industry. Sydney: MLA; 2020. Report No.: A37:A38.	2020
208	Mwangi V, Wasonga O, Ngugi RK, et al. Beef production in the rangelands: a comparative assessment between pastoralism and large-scale ranching in Laikipia County, Kenya. Agriculture. 2020;10(9):393.	2020
209	Newton P, Civita N, Frankel-Goldwater L, Bartel K, Johns C. What is regenerative agriculture? A review of scholar and practitioner definitions based on processes and outcomes. Front Sustain Food Syst. 2020;4:194.	2020
210	National Farmers' Union (NFU). Climate friendly farming: the facts about British meat [Internet]. 2020 [cited 2022 Dec 13]. Available from: https://www.nfuonline.com/archive?treeid=140205	2020
211	Post MJ, Levenberg S, Kaplan DL, et al. Scientific, sustainability and regulatory challenges of cultured meat. Nat Food. 2020;1(7):403–15.	2020
212	Rischer H, Szilvay GR, Oksman-Caldentey KM. Cellular agriculture—industrial biotechnology for food and materials. Curr Opin Biotechnol. 2020;61:128–34.	2020
213	Rottstock T, Müller J, Jurasinski G, et al.. Relatively undisturbed African savannas: an important reference for assessing wildlife responses to livestock grazing systems in European rangelands. Glob Ecol Conserv. 2020;2:3	2020
214	Rowntree JE, Stanley PL, Maciel IC, et al. Ecosystem impacts and productive capacity of a multi-species pastured livestock system. Front Sustain Food Syst. 2020;4:232.	2020
215	Sadhukhan J, Joshi R, Bassett J, et al. Perspectives on “game changer” global challenges for sustainable 21st century: plant-based diet, unavoidable food waste biorefining, and circular economy. Sustainability. 2020;12(5):1976.	2020
216	Salmoral G, Ababio B, Holman IP. Drought impacts, coping responses and adaptation in the UK outdoor livestock sector: insights to increase drought resilience. Land. 2020;9(6):202.	2020
217	Si RS, Wang X, Deng J, et al. Assessing impact of risk perception and environmental regulation on household carcass waste recycling behaviour in China. Waste Manag Res. 2020;38(5):528–36.	2020
218	Wang HL, Xue Y, Li Q, et al. Can dietary manipulations improve the productivity of pigs with lower environmental and economic cost? A global meta-analysis. Agric Ecosyst Environ. 2020;289:106747.	2020
219	Wang X. Behind China’s ‘pork miracle’: how technology is transforming rural hog farming [Internet]. The Guardian; 2020 Oct 8 [cited 2022 Dec 13]. Available from: https://www.theguardian.com/environment/2020/oct/08/behind-chinas-pork-miracle-how-technology-is-transforming-rural-hog-farming	2020
220	Adam KE, Bruce A, Corbishley A. Veterinary interventions to improve neonatal survival on British beef and sheep farms: a qualitative study. Front Vet Sci. 2021;8:619889.	2021
221	Alam S, Shafiullah M. Increasing meat in the Chinese diet and environmental degradation [Internet]. SSRN; 2021. Report No.: 3997119. Available from: https://ssrn.com/abstract=3997119	2021
222	Baishya SK, Sangtam HM, Tungoe M, Meyase M, Tongoe Z, Deka BC, et al. Empowering rural tribal youth through agripreneurship—evidence from a case study in North East India. Curr Sci. 2021;120(12):1854–8.	2021
223	Bennett A. A review of the economics of regenerative agriculture in Western Australia. 2021.	2021
224	Bowen MK, Chudleigh F. Achieving drought resilience in the grazing lands of northern Australia: preparing, responding and recovering. Rangel J. 2021;43(3):67–76.	2021
225	Cabezas AH, Gebremedhin SG, Smith R, et al. Spatial and network analysis of US livestock movements based on Interstate Certificates of Veterinary Inspection. Prev Vet Med. 2021;193:105391.	2021
226	Carbonell V, Ciais P, Goll D, et al.. Nitrogen cycling in pastoral livestock systems in Sub-Saharan Africa: knowns and unknowns. Ecol Appl. 2021;31(:6	2021
227	Chen W, Lin J, Li Y, et al. Environmental impacts of animal-based food supply chains with market characteristics. Sci Total Environ. 2021;783:147077.	2021
228	Chen ZY, Jin S, Wang Q, et al. Exploring text mining for recent consumer and sensory studies about alternative proteins. Foods. 2021;10(11):2585.	2021
229	Cusworth G, Kirwan J, Scott C, et al. Agroecological break out: legumes, crop diversification and the regenerative futures of UK agriculture. J Rural Stud. 2021;88:126–37.	2021
230	Cusworth G, Kirwan J, Scott C, et al. Legume dreams: the contested futures of sustainable plant-based food systems in Europe. Glob Environ Chang. 2021;69:102278.	2021
231	Dai XW, Liu YQ, Zhang XX, et al. Driving factors of direct greenhouse gas emissions from China's pig industry from 1976 to 2016. J Integr Agric. 2021;20(1):319–29.	2021
232	Dyer JA, Desjardins RL. Reconciling reduced red meat consumption in Canada with regenerative grazing: implications for GHG emissions, protein supply and land use. Atmosphere. 2021;12(8):1005.	2021
233	Gaan K. State of the industry report: plant-based meat, eggs, and dairy [Internet]. Washington (DC): Good Food Institute; 2021 [cited 2023 Dec 13]. Available from: https://gfi.org/resource/plant-based-meat-eggs-and-dairy-state-of-the-industry-report/	2021
234	Hayward H. Regenerative agriculture practices provide benefits for ruminant health. Halcyon. 2021.	2021
235	Jia YF, Zhang X, Li S, et al. Production efficiency prediction of pig breeding industry by optimized LSTM computer algorithm under environmental regulation. Sci Program. 2021;2021:Article ID 6687390.	2021
236	Jordon MW. Does mixed vs separate sheep and cattle grazing reduce soil compaction? Soil Use Manag. 2021;37(4):822–31.	2021
237	Karaya RN, Koech OD, Lenga FK, et al. A community-GIS supported dryland use and cover change assessment: the case of the Njemps flats in Kenya. Cogent Food Agric. 2021;7(1):1944003.	2021
238	Kumar M, Dahiya SP, Ratwan P. Backyard poultry farming in India: a tool for nutritional security and women empowerment. Biol Rhythm Res. 2021;52(10):1476–91.	2021
239	Lean IJ, Moate PJ. Cattle, climate and complexity: food security, quality and sustainability of the Australian cattle industries. Aust Vet J. 2021;99(7):293–308.	2021
240	Li YZ, Zhao X, Liu ZY, et al. Quantitative evaluation of China's pork industry policy: a PMC index model approach. Agriculture. 2021;11(2):168.	2021
241	Lopez-Pacheco IY, Silva-Núñez A, Silva-Núñez A, et al. Phyco-remediation of swine wastewater as a sustainable model based on circular economy. J Environ Manage. 2021;278:111482.	2021
242	Newton P, Blaustein-Rejto D. Social and economic opportunities and challenges of plant-based and cultured meat for rural producers in the US. Front Sustain Food Syst. 2021;5:624270.	2021
243	Onwezen MC, Bouwman EP, Reinders MJ, Dagevos H. A systematic review on consumer acceptance of alternative proteins: pulses, algae, insects, plant-based meat alternatives, and cultured meat. Appetite. 2021;159:105058.	2021
244	Qiao Y, Yu Y, Bai X, et al. Intelligent perception for cattle monitoring: a review for cattle identification, body condition score evaluation, and weight estimation. Comput Electron Agric. 2021;185:106143.	2021
245	Sandhu H. Bottom-up transformation of agriculture and food systems. Sustainability. 2021;13(4):2171.	2021
246	Singh V, Sonwani S. Participation of government in poultry farming sector: a study in Chhattisgarh state. J Livest Sci. 2021;12:17–22.	2021
247	Sinke P, Odegard I. LCA of cultivated meat: future projections for different scenarios. Delft: CE Delft; 2021.	2021
248	Vandana GD, Sejian V, Lees AM, Pragna P, Silpa MV, Maloney SK. Heat stress and poultry production: impact and amelioration. Int J Biometeorol. 2021;65(2):163–79.	2021
249	Wang GY, Wang Y, Wu Y, et al.. Estimation of cost efficiency of fattening pigs, sows, and piglets using SFA approach analysis: evidence from China. PLoS One. 2021;16(1:2	2021
250	Wang Y, Sun X, Zhang L, et al. Alternative management systems of beef cattle manure for reducing nitrogen loadings: a case-study approach. Animals. 2021;11(2):574.	2021
251	You SB, Liu J, Wang J, et al. African swine fever outbreaks in China led to gross domestic product and economic losses. Nat Food. 2021;2(10):802–6.	2021
252	Zaehringer JG, Atumane A, Leemhuis C, et al. Large-scale agricultural investments in Eastern Africa: consequences for small-scale farmers and the environment. Ecosyst People. 2021;17(1):342–57.	2021
253	Zhang YZ, Li Z, Wang L, et al. Environmental sustainability assessment of pig manure mono- and co-digestion and dynamic land application of the digestate. Renew Sustain Energy Rev. 2021;137:110580.	2021
254	Zhou SZ, Chen LJ, Liu XM, et al. A low-cost deodorizing spray net device for the removal of ammonia emissions in livestock houses. J Clean Prod. 2021;318:128467.	2021
255	Zhu YH, Liu XT, Qian YQ, et al. Interactive effects of dung deposited onto urine patches on greenhouse gas fluxes from tropical pastures in Kenya. Sci Total Environ. 2021;761:143237.	2021
256	Chen M, Weary DM. Cattle welfare is basically human welfare: workers’ perceptions of ‘animal welfare’ on two dairies in China. Front Vet Sci. 2022;9:870325.	2022
257	Collier ES, Oberrauter LM, Normann A, Norman C, Norman P. Making more sustainable food choices one meal at a time: psychological and practical aspects of meat reduction and substitution. Foods. 2022;11(9):1173.	2022
258	Gosnell H. Regenerating soil, regenerating soul: an integral approach to understanding agricultural transformation. Sustain Sci. 2022;17(2):603–20.	2022
259	Hemingway C, Peng W, Jiang W, et al. Why pastoralists grow tomatoes: Maasai livelihood dynamics in Amboseli, southern Kenya. J Rural Stud. 2022;92:253–68.	2022
260	Li T, Wang D, Yang Z. Inspiration or risk? How social media marketing of plant-based meat affects young people's purchase intention. Front Psychol. 2022;13:971107.	2022
261	McMullin P. Infectious diseases in free-range compared to conventional poultry production. Avian Pathol. 2022;51(5):424–34.	2022
262	Mondal NK, Debnath P, Sen K, Mondal A, Mishra D. Chicken litter: a potential source of arsenic in agricultural soil and its contamination in Cajanus cajan. Int J Environ Sci Technol. 2022;19(8):7359–72.	2022
263	Morais-da-Silva RL, Bianchini R, Yamaji F, et al. The expected impact of cultivated and plant-based meats on jobs: the views of experts from Brazil, the United States and Europe. Humanit Soc Sci Commun. 2022;9:1.	2022
264	Read QD, Hondula KL, Muth MK. Biodiversity effects of food system sustainability actions from farm to fork. Proc Natl Acad Sci U S A. 2022;119(1:5	2022
265	Schulte LA, Dale BE, Bozzetto S, et al. Meeting global challenges with regenerative agriculture producing food and energy. Nat Sustain. 2022;5(5):384–88.	2022
266	Pishgar-Komleh SH, Beldman A. Literature review of beef production systems in Europe. Wageningen Livestock Research; 2022. Report No.: 39 pp.	2022
267	Siddiqui SA, Khan S, Murid M, et al. Marketing strategies for cultured meat: a review. Appl Sci. 2022;12(17):8795.	2022
268	Staples AJ, Chambers D, Melstrom RT, Malone T. Regulatory restrictions across US protein supply chains. J Agric Appl Econ. 2022;54(1):1–27.	2022
269	Wafula WM, Kinuthia CW, Omollo GO, et al. Factors influencing migration and settlement of pastoralists in Nairobi City, Kenya. Pastoralism. 2022;12:1.	2022
270	Wang GY, Zhang K, Qian Y, et al.. The regulatory effect of herd structure on pig production under environmental regulation. PLoS One. 2022;17(:4	2022
271	Wang JR, Zhang XM, Zhao SL, et al. Risk analysis of viral diseases in infected pig farms during the lockdown period in China, January to May 2020. Int J Environ Res Public Health. 2022;19(6):3378.	2022
272	Wang L, Chen Z, Li J, et al. Optimal breeding strategy for livestock with a dynamic price. Mathematics. 2022;10(10):1732.	2022
273	Wu M, Liu Y, Deng Y, et al. Effect of cooking methods on amphenicols and metabolites residues in livestock and poultry meat spiked tissues. Foods. 2022;11(21):3497.	2022
274	Yan XT, Zhang Q, Liu L, et al. Hypothetical scenarios estimating and simulating the fate of antibiotics: implications for antibiotic environmental pollution caused by manure application. Sci Total Environ. 2022;822:153177.	2022
275	Yang FX, Zhou J, He Z, et al. Prevalence of high-risk beta-lactam resistance genes in family livestock farms in Danjiangkou Reservoir Basin, Central China. Int J Environ Res Public Health. 2022;19(10):6077.	2022
276	Webb LE, Verwer C, Bokkers EAM. The future of surplus dairy calves – an animal welfare perspective. Front Anim Sci. 2023;4:1228770. https://doi.org/10.3389/fanim.2023.1228770	2023
277	Tong B, Zhang L, Hou Y, et al. Lower pork consumption and technological change in feed production can reduce the pork supply chain environmental footprint in China. Nat Food. 2023;4:74–83. https://doi.org/10.1038/s43016-022-00640-6	2023
278	Wei Y, Zhang X, Xu M, Chang Y. Greenhouse gas emissions of meat products in China: a provincial-level quantification. Resour Conserv Recycl. 2023;190:106843. https://doi.org/10.1016/j.resconrec.2022.106843	2023
279	Hu B, Zhang L, Liang C, et al. Characterizing spatial and temporal variations in N2O emissions from dairy manure management in China based on IPCC methodology. Agriculture. 2024;14(5):753. https://doi.org/10.3390/agriculture14050753	2024
280	Wei Y, Zhang X, Xu M, Chang Y. Greenhouse gas emissions of meat products in China: a provincial-level quantification. Resour Conserv Recycl. 2023;190:106843. https://doi.org/10.1016/j.resconrec.2022.106843	2024
281	Ahlgren S, Wirsenius S, Toräng P, et al. Climate and biodiversity impact of beef and lamb production: a case study in Sweden. Agric Syst. 2024;219:104047. https://doi.org/10.1016/j.agsy.2024.104047	2024
282	Runting RK, Evans L, Bradshaw CJ, et al. Balancing livestock production and environmental outcomes in northern Australia’s tropical savanna under global change. Environ Res Lett. 2024;19:104014.	2024
283	Vivas J, Hodbod J. Exploring the relationship between regenerative grazing and ranchers’ wellbeing. J Rural Stud. 2024;108:103267. https://doi.org/10.1016/j.jrurstud.2024.103267	2024
284	Ryba R. Evaluating the economic impacts of a cage-free animal welfare policy in Southeast Asian and Indian egg production: a systematic review. Eval Rev. 2024;0(0). https://doi.org/10.1177/0193841X241280681	2024
285	Amalraj A, Van Meirhaeghe H, Lefort A-C, et al. Factors affecting poultry producers’ attitudes towards biosecurity. Animals. 2024;14:1603. https://doi.org/10.3390/ani14111603	2024

## Sheet: category wise
Search strings	Indicators	Selected literature	Relevant Information
BEEF: Pastoralists, Tanzania/Kenya
Natural
Beef/Cattle, pastures/pastoralist, Kenya/Tanzania emission	Net GHG emissions	Tully KL, Wood SA, Almaraz M, Neill C, Palm CA. Nitrous oxide and methane fluxes from urine and dung deposited on Kenyan pastures. J Environ Qual. 2017;46(4):921–9.	Urine and dung deposited on pasture are a significant agricultural source of GHGs; N2O emissions from African cattle excreta were higher in the wet than dry season; Urine and the combination of urine and dung had the highest N2O fluxes across seasons; N2O emissions were positively correlated with excreta N; N2O emission factors from excreta were one-tenth that predicted by the IPCC.
		Zhu YH, Liu XT, Yang GY, et al. Effect of dung quantity and quality on greenhouse gas fluxes from tropical pastures in Kenya. Glob Biogeochem Cycles. 2018;32(10):1589–604.	GHG emissions from dung patches are likely highly overestimated as poor feed quality and differences in environmental conditions strongly limit GHG emissions.
		Zhu YH, Liu XT, Yang GY, et al. Effect of dung quantity and quality on greenhouse gas fluxes from tropical pastures in Kenya. Glob Biogeochem Cycles. 2018;32(10):1589–604.	CH4 emissions from dung patches may turn pastures fromCH4 sinks to sources; • N2O emissions add up if dung is deposited onto urine patches; The urine EFN2O for dry climate by IPCC 2019 (0.32%) is likely too high; Split of N in urine and dung is lower as in IPCC further lowering the excreta EFN2O. Dung deposited onto urine patches did not have any interactive effects on CH4 emissions. - Cattle dun…
Beef/Cattle, pastures/pastoralist, Kenya/Tanzania, water pollution	Freshwater extraction (water pollution)	Carbonell V, Ciais P, Goll D, et al.. Nitrogen cycling in pastoral livestock systems in Sub-Saharan Africa: knowns and unknowns. Ecol Appl. 2021;31(:6	Pastoralism can have negative impacts on the environment, including land degradation, greenhouse gas emissions and other gases to the atmosphere, soil erosion, water pollution and biodiversity loss.
Beef/Cattle, pastures/pastoralist, Kenya/Tanzania, waste	Waste generation on farm	Carbonell V, Ciais P, Goll D, et al.. Nitrogen cycling in pastoral livestock systems in Sub-Saharan Africa: knowns and unknowns. Ecol Appl. 2021;31(:6	Pastoralism can have negative impacts on the environment, including land degradation, greenhouse gas emissions and other gases to the atmosphere, soil erosion, water pollution and biodiversity loss.
Beef/Cattle, pastures/pastoralist, Kenya/Tanzania, air pollution	Air pollution	Carbonell V, Ciais P, Goll D, et al.. Nitrogen cycling in pastoral livestock systems in Sub-Saharan Africa: knowns and unknowns. Ecol Appl. 2021;31(:6	Pastoralism can have negative impacts on the environment, including land degradation, greenhouse gas emissions and other gases to the atmosphere, soil erosion, water pollution and biodiversity loss.
Beef/Cattle, pastures/pastoralist, Kenya/Tanzania, livestock biodiversity	Loss of plant/livestock biodiversity	Ruto E, Garrod G, Scarpa R. Valuing animal genetic resources: a choice modeling application to indigenous cattle in Kenya. Agric Econ. 2008;38(1):89–98.	In an effort to improve productivity and profits, many farmers have replaced traditional livestock breeds with higher yielding alternatives. While such changes may bring about short-term economic gains, the loss of traditional livestock breeds could result in the loss of an important genetic resource as a variety of important genetic traits adapted to local conditions gradually become less common…
		Roba HG, Oba G. Integration of herder knowledge and ecological methods for land degradation assessment around sedentary settlements in a sub-humid zone in northern Kenya. Int J Sustain Dev World Ecol. 2008;15(3):251–64.	81% of households reported a decline in grass cover, while 96% reported an increase in bush cover. This change in vegetation composition was attributed by 42% of households to the official banning of fire and by 48% to the episodic heavy rains of El Niño in 1997. Herders noted a decline in grass cover (81% of households) and an increase in bush cover (96% of households). Changes in vegetation com…
Beef/Cattle, pastures/pastoralist, Kenya/Tanzania, agriculture, environment, biodiversity	Loss of agri-enviro biodiversity on farm	Mapinduzi AL, Oba G, Weladji RB, Colman JE. Use of indigenous ecological knowledge of the Maasai pastoralists for assessing rangeland biodiversity in Tanzania. Afr J Ecol. 2003;41(4):329–36.	Greater plant species diversity and less erosion risks were found in the pastoral landscape than in the agro-pastoral landscape; the indigenous systems of landscape classification provides a valuable basis for assessing rangeland biodiversity.
		Mwilawa AJ, Mwambene PL, Mtengeti EJ, et al. Conservation of forage resources for increasing livestock production in traditional forage reserves in Tanzania. Afr J Ecol. 2008;46:85–9.	Shortening of fallow periods and high grazing pressureon land decrease forage species diversity and hence threaten sustainability of biodiversity
Beef/Cattle, pastures/pastoralist, Kenya/Tanzania, land use	Land use change (indirect)	Thornton I. Geochemistry and the mineral nutrition of agricultural livestock and wildlife. Appl Geochem. 2002;17(8):1017–28.	Application of geochemical maps for the optimisation of land use, efficient livestock production, and improving conservation of wildlife.
		Tyrrell P, Russell S, Western D. Seasonal movements of wildlife and livestock in a heterogeneous pastoral landscape: implications for coexistence and community-based conservation. Glob Ecol Conserv. 2017;12:59–72.	Conservation planning initiatives in pastoral lands, including community conservation areas, to befocused around livestock grazing and production systems, which should encourage the maintenance of open rangelands with heterogonous resource distribution, without the demand for financial returns for wildlife protection.
		Rottstock T, Müller J, Jurasinski G, et al.. Relatively undisturbed African savannas: an important reference for assessing wildlife responses to livestock grazing systems in European rangelands. Glob Ecol Conserv. 2020;2:3	Increasing land-use intensity leads to a decline in measurable ecological parameters of the respective wildlife community.
		Karaya RN, Koech OD, Lenga FK, et al. A community-GIS supported dryland use and cover change assessment: the case of the Njemps flats in Kenya. Cogent Food Agric. 2021;7(1):1944003.	Changes in land use and land cover influence both land degradation and desertification risk. The results showed decreasing trends in forest land, natural grassland, livestock herd and livestock mobility. In contrast, higher positive increasing trend was reported in cropland, shrubland and land demarcation, fragmentation and enclosing.
		Roba HG, Oba G. Integration of herder knowledge and ecological methods for land degradation assessment around sedentary settlements in a sub-humid zone in northern Kenya. Int J Sustain Dev World Ecol. 2008;15(3):251–64.	Traditional land-use patterns were altered after severe droughts in 1968–1971. Pastoralists settled around areas with better grazing, leading to changes in migration patterns. Permanent water sources and control of ticks altered the duration of grazing in certain zones, gradually altering traditional land-use patterns. Traditional land-use patterns were altered after severe droughts in 1968–1971.…
		Zhu YH, Liu XT, Qian YQ, et al. Interactive effects of dung deposited onto urine patches on greenhouse gas fluxes from tropical pastures in Kenya. Sci Total Environ. 2021;761:143237.	Deposition of dung and urine on grasslands may result in changes in land use patterns due to potential impacts on pasture productivity and soil fertility. - Dung patches may affect the CH4 sink capacity of tropical pastures or turn them into CH4 sources, potentially influencing land use decisions.
		Roba HG, Oba G. Integration of herder knowledge and ecological methods for land degradation assessment around sedentary settlements in a sub-humid zone in northern Kenya. Int J Sustain Dev World Ecol. 2008;15(3):251–64.	Continuous use of the range altered the composition of plant species, with 81% of households noting a decline in grass cover and 96% reporting an increase in bush cover. This was associated with changes in vegetation composition, attributed to factors such as the official banning of fire and heavy rains in 1997. Continuous use of the range altered the composition of plant species, with a decline …
Beef/Cattle, pastures/pastoralist, Kenya/Tanzania, land degradation	Land degradation (direct)	Zhu YH, Liu XT, Qian YQ, et al. Interactive effects of dung deposited onto urine patches on greenhouse gas fluxes from tropical pastures in Kenya. Sci Total Environ. 2021;761:143237.	Dung and urine patches on grasslands may lead to localized nutrient enrichment or alteration of soil properties, potentially contributing to land degradation in those areas. - Crust formation on dung in dry conditions can reduce dung incorporation into soil, affecting nutrient cycling and potentially leading to localized land degradation.				overall classical land degradation was not confirmed.
Beef/Cattle, pastures/pastoralist, Kenya/Tanzania, soil contamination	Soil contamination	Zhu YH, Liu XT, Qian YQ, et al. Interactive effects of dung deposited onto urine patches on greenhouse gas fluxes from tropical pastures in Kenya. Sci Total Environ. 2021;761:143237.	The deposition of dung and urine can alter soil nutrient levels and microbial activity, which may indirectly affect soil contamination levels.
Human
Beef/Cattle, pastures/pastoralist, Kenya/Tanzania, skill/knowledge/training, workers	Skills and knowledge of workers, training	Wanzala W, Okanga S, Ochieng A. Ethnoknowledge of Bukusu community on livestock tick prevention and control in Bungoma district, western Kenya. J Ethnopharmacol. 2012;140(2):298–324.	Bukusu have preserved rich ethnoveterinary knowledge and practices. It provides some groundwork for elucidating the efficacy of some of these ethnopractices in protecting livestock from tick disease.
		Onyango AA, Ojango JMK, Bebe BO, Mujibi FDN, Mujibi DF. Temporal and spatial variability in the nutritive value of pasture vegetation and supplement feedstuffs for domestic ruminants in western Kenya. Asian-Australas J Anim Sci. 2019;32(5):637–47.	Improved knowledge on nutritional characteristics of tropical ruminant feedstuffs are needed to enhance livestock production in this and similar environments.
		Oiye SH, Simel JO, Oniang’o R, Johns T. The Maasai food system and food and nutrition security. In: Indigenous Peoples’ Food Systems: The Many Dimensions of Culture, Diversity and Environment for Nutrition and Health. Rome: FAO; 2009.	Knowledge of traditional foods and information on the cultural, social and temporal context of their consumption was obtained through key informant interviews and gendersegregated focus groups.
		Jablonski KE, Carter NA, Jacob AL, et al. Ecological doctors in Maasailand: identifying herding best practices to improve livestock management and reduce carnivore conflict. Front Sustain Food Syst. 2020;4:69.	Knowledge of elders and “master herders,” those identified by their communities as especially adept and responsible herders for herding best practices relevant to carnivore-conflict prevention are inseparable from those related to pasture management and livestock productivity and largely inseparable from traditional Maasai culture.
Beef/Cattle, pastures/pastoralist, Kenya/Tanzania, workplace, health safety	Workplace Health & Safety standards	Anthonj C, Diekkrüger B, Borgemeister C, Kistemann T. Health risk perceptions and local knowledge of water-related infectious disease exposure among Kenyan wetland communities. Int J Hyg Environ Health. 2019;222(1):34–48.	The risk factors mostly associated with diseases in wetlands included the limited access to basic water supply, sanitation and poor (environmental) hygiene (WaSH) (typhoid fever, diarrhoeal diseases, schistosomiasis), agricultural irrigation (malaria), the pastoralists' proximity to livestock (trachoma), the use of agrochemicals (skin and eye diseases), seasonal flooding (malaria, typhoid fever) …
Beef/Cattle, pastures/pastoralist, Kenya/Tanzania, health of farmers	Health of farmers	Anthonj C, Diekkrüger B, Borgemeister C, Kistemann T. Health risk perceptions and local knowledge of water-related infectious disease exposure among Kenyan wetland communities. Int J Hyg Environ Health. 2019;222(1):34–48.	The risk factors mostly associated with diseases in wetlands included the limited access to basic water supply, sanitation and poor (environmental) hygiene (WaSH) (typhoid fever, diarrhoeal diseases, schistosomiasis), agricultural irrigation (malaria), the pastoralists' proximity to livestock (trachoma), the use of agrochemicals (skin and eye diseases), seasonal flooding (malaria, typhoid fever) …
Beef/Cattle, pastures/pastoralist, Kenya/Tanzania, health, farm workers	Health of farm/production workers	Anthonj C, Diekkrüger B, Borgemeister C, Kistemann T. Health risk perceptions and local knowledge of water-related infectious disease exposure among Kenyan wetland communities. Int J Hyg Environ Health. 2019;222(1):34–48.	The risk factors mostly associated with diseases in wetlands included the limited access to basic water supply, sanitation and poor (environmental) hygiene (WaSH) (typhoid fever, diarrhoeal diseases, schistosomiasis), agricultural irrigation (malaria), the pastoralists' proximity to livestock (trachoma), the use of agrochemicals (skin and eye diseases), seasonal flooding (malaria, typhoid fever) …
Beef/Cattle, pastures/pastoralist, Kenya/Tanzania, consumers' health	Consumers’ health	Kimera ZI, Mdegela RH, Mhaiki CJ, Karimuribo ED, Mabiki F, Nonga HE, et al. Determination of oxytetracycline residues in cattle meat marketed in the Kilosa district, Tanzania: research communication. Onderstepoort J Vet Res. 2015;82(1):1–5.	The mean concentration of oxytetracycline across tissues was 3401.1 µg/kg ± 879.3 µg/kg; concentrations in muscle, liver and kidney were 2604.1 µg/kg ± 703.7 µg/kg, 3434.4 µg/kg ± 606.4 µg/kg and 3533.1 µg/kg ± 803.6 µg/kg, respectively. High levels of oxytetracycline residue in meat from indigenous cattle may pose a health threat to consumers in Kilosa.
		Gikonyo S, Felis A, Pica-Ciamarra U. Integrated snapshot KENYA: cattle and poultry sectors. Africa Sustainable Livestock 2050. Rome: UN FAO; 2018.	Cattle can also have negative impact on public health, particularly through zoonotic diseases that jump the animal-human species barrier.
		Diarz EJ, Leyaro BJ, Kivuyo SL, et al. Red meat consumption and its association with hypertension and hyperlipidaemia among adult Maasai pastoralists of Ngorongoro Conservation Area, Tanzania. PLoS One. 2020;15(6):e0233777.	Theprevalence of hyperlipidaemia and elevated BP were high among NCA Maasai. We found a significant association between red meat consumption and hyperlipidaemia.
Social
Beef/Cattle, pastures/pastoralist, Kenya/Tanzania, community engagement	Community engagement	Tyrrell P, Russell S, Western D. Seasonal movements of wildlife and livestock in a heterogeneous pastoral landscape: implications for coexistence and community-based conservation. Glob Ecol Conserv. 2017;12:59–72.	More conservation planning initiatives in pastoral lands, including community conservation areas, to be focused around livestock grazing and production systems, which should encourage the maintenance of open rangelands with heterogonous resource distribution, without the demand for financial returns for wildlife protection.
Beef/Cattle, pastures/pastoralist, Kenya/Tanzania, Networks	Networks	Butt B. Herding by mobile phone: technology, social networks and the “transformation” of pastoral herding in East Africa. Hum Ecol. 2015;43(1):1–14.	Information sharing among pastoralists who rely on mobile technologies in their daily resource access strategies is strongly mediated by information sharing and exchange networks related to the selection of herding strategies and grazing locations that are not necessarily tied to kin- or class-based networks. While kin- and class-based networks undoubtedly play some role in Hum Ecol (2015) 43:1–1…
		de Vries D, Leslie PW, Notenbaert A, et al. Livestock acquisitions dynamics in nomadic pastoralist herd demography: a case study among Ngisonyoka herders of South Turkana, Kenya. Hum Ecol. 2006;34(1):1–25.	Crucial role of social networks in the survival of Ngisonyoka pastoralists in their non-equilibrial ecosystem. Social exchanges, such as bridewealth, provide a resource security well suited to the challenges of coping with such unpredictable environments. Researchers and policymakers are urged to make efforts to support such indigenous networks if they want nomadic pastoralists to continue their …
		Archambault CS. Re-creating the commons and re-configuring Maasai women’s roles on the rangelands in the face of fragmentation. Int J Commons. 2016;10(2):728–46.	Elangata Wuas residents are responding to land fragmentation from privatization of formally communal rangelands; In addition to diversifying their livelihoods they are making important adaptations to how they practice pastoralism; Some are making changes to herd sizes and composition, but the most prominent change has been social accommodations to a new governance system; one that now requires th…
		Galvin KA, Reid RS, Beeton TA, et al. Co-design of transformative research for rangeland sustainability. Curr Opin Environ Sustain. 2016;20:8–14.	Using a conceptual framework for development of transdisciplinary global change research a project was co-designed to address natural resource problems to help build resilience in collaborative organizations under change. Participants designed a research agenda and conceptualized a knowledge network; It had been agreed that the network could build trust and enhance communication and accountabilit…
Beef/Cattle, pastures/pastoralist, Kenya/Tanzania, employment	Employment (quantity generated)	Wafula WM, Kinuthia CW, Omollo GO, et al. Factors influencing migration and settlement of pastoralists in Nairobi City, Kenya. Pastoralism. 2022;12:1.	Even with migration to the city, pastoralists’ livelihoods are still livestockcentred, mainly involving the sale of live animals, livestock manure and milk. Other economic opportunities in the city included trade in beadwork, traditional medicine, wild honey, clubs and leather products. In addition, once in the city, educated herders are likely to diversify their livelihoods by pursuing wage empl…
		Zaehringer JG, Atumane A, Leemhuis C, et al. Large-scale agricultural investments in Eastern Africa: consequences for small-scale farmers and the environment. Ecosyst People. 2021;17(1):342–57.	Large scale Agriculture Investments contributed both directly and indirectly to deforestation and changes in small-scale farmers’ agriculturalland management in Kenya, and caused pastoralists to lose access to grazing land in Madagascar. Despite some benefits from employment opportunities, overall perception is negative highlighting reduced access to land and water, pollution, health issues, and …
		Lesorogol CK. Land privatization and pastoralist well-being in Kenya. Dev Change. 2008;39(2):309–31.	Policies and interventions to create employment are sorely needed, perhaps focusing on ways of adding value to livestock products such as milk, meat, hides and skins, and honey.
		Hemingway C, Peng W, Jiang W, et al. Why pastoralists grow tomatoes: Maasai livelihood dynamics in Amboseli, southern Kenya. J Rural Stud. 2022;92:253–68.	The growing appeal for agriculture is threatening the wildlife conservation because the profitability has begun to outcompete those employment alternatives. It also undermines conservationist agendas, which commonly endeavour to make employment in wildlife conservation profitable so that pastoralists continue to engage in conservation-related strategies
Beef/Cattle, pastures/pastoralist, Kenya/Tanzania, livelihood, farmers	Livelihood of livestock farmers	Speranza CI, Wiesmann U, Rist S. Droughts and famines: the underlying factors and the causal links among agro-pastoral households in semi-arid Makueni district, Kenya. Glob Environ Chang. 2008;18(1):220–33.	Livelihoods and factors need for food security of agro pastoral households need to be addressed in order to strengthen household food security.
		Gikonyo S, Felis A, Pica-Ciamarra U. Integrated snapshot KENYA: cattle and poultry sectors. Africa Sustainable Livestock 2050. Rome: UN FAO; 2018.	Thirty eight percent of households in Kenya keep cattle, providing them with income, food, draft power, insurance and savings, social capital and other goods and services. In addition, a multitude of people are employed along the livestock value chain, such as abattoir workers, traders, veterinarians, breeders, wholesalers and retailers.
		Rufino MC, Thornton PK, Nganga SK, Mutuo PM, Herrero M. Transitions in agro-pastoralist systems of East Africa: impacts on food security and poverty. Agric Ecosyst Environ. 2013;179:215–30.	Agro-pastoralists systems across East Africa are in transition, and climate-induced livelihood transitions are increasingly likely;
Beef/Cattle, pastures/pastoralist, Kenya/Tanzania, opportunities, young people/youth	Oportunities for young people	Lemke S, Claeys P. Absent voices: women and youth in communal land governance. Reflections on methods and process from exploratory research in West and East Africa. Land. 2020;9(8):246.	Newfound presence of oil exploration companies is altering the nature and type of livelihoods that youth desire.
		Enns C, Bersaglio B. Pastoralism in the time of oil: youth perspectives on the oil industry and the future of pastoralism in Turkana, Kenya. Extr Ind Soc. 2016;3(1):160–70.	Oil exploration and development is creating disjunctures in the livelihood desires and strategies of youth from pastoralist households in Turkana, northern Kenya; newfound presence of oil exploration companies is altering the nature and type of livelihoods that youth desire
Produced
Beef/Cattle, pastures/pastoralist, Kenya/Tanzania, energy use	Energy use	Kabubo-Mariara J. Global warming and livestock husbandry in Kenya: impacts and adaptations. Ecol Econ. 2009;68(7):1915–24.	Climate variability affects quantity and quality of feedstuffs; changes in temperature and humidity influence animal performance
Beef/Cattle, pastures/pastoralist, Kenya/Tanzania, animal health	Animal health	Caudell MA, Quinlan MB, Subbiah M, et al. Towards a bottom-up understanding of antimicrobial use and resistance on the farm: a knowledge, attitudes, and practices survey across livestock systems in five African countries. PLoS One. 2020;15(1):e0220274.	It is individuals who live or work at the farm who draw upon their knowledge and experiences to make decisions regarding antimicrobial use and related practices. Input from animal health professionals is rare and antimicrobials are sourced at local, privately owned agrovet drug shops.
		Chengula AA, Mdegela RH, Kasanga CJ. Socio-economic impact of Rift Valley fever to pastoralists and agro-pastoralists in Arusha, Manyara and Morogoro regions in Tanzania. Springerplus. 2013;2:549.	Low knowledge of the community on RVF, thus, more education and engagement is needed in order to develop more effective and efficient control strategies
		Homewood K, Trench PC, Randall S, et al. Livestock health and socio-economic impacts of a veterinary intervention in Maasailand: infection-and-treatment vaccine against East Coast fever. Agric Syst. 2006;89(2–3):248–71.	East Coast fever (ECF). ECF is the major cause of death among calves of Maasai pastoralists and agro-pastoralists and a major constraint on the livelihoods of these people; implications of vaccination for pastoralist livestock production, development and poverty and considers the potential impacts on rangeland and wildlife.
Beef/Cattle, pastures/pastoralist, Kenya/Tanzania, productivity	Productivity	Mwangi V, Wasonga O, Ngugi RK, et al. Beef production in the rangelands: a comparative assessment between pastoralism and large-scale ranching in Laikipia County, Kenya. Agriculture. 2020;10(9):393.	Drought, livestock diseases, invasive plant species, lack of water and human-wildlife conflict were among factors limiting productivity of pastoralists.
Beef/Cattle, pastures/pastoralist, Kenya/Tanzania, profit		Kabubo-Mariara J. Global warming and livestock husbandry in Kenya: impacts and adaptations. Ecol Econ. 2009;68(7):1915–24.	The Ricardian results show that livestock production in Kenya is highly sensitive to climate change and that there is a non-linear relationship between climate change and livestock productivity.
Beef/Cattle, pastures/pastoralist, Kenya/Tanzania, profit	Profits	Mwangi V, Wasonga O, Ngugi RK, et al. Beef production in the rangelands: a comparative assessment between pastoralism and large-scale ranching in Laikipia County, Kenya. Agriculture. 2020;10(9):393.	Gross margin analysis showed that beef production is profitable for both pastoralists and large-scale ranches. However, large-scale ranches had much higher gross margins of up to six times more. The dierence in gross margins indicates existing potential for pastoralists to improve their earnings through a combination of product, process, and functional upgrading. Addressing key constraints to pro…
		Mwangi V, Wasonga O, Ngugi RK, et al. Beef production in the rangelands: a comparative assessment between pastoralism and large-scale ranching in Laikipia County, Kenya. Agriculture. 2020;10(9):393.	Gross margin analysis showed that beef production is profitable for both pastoralists and large-scale ranches. However, large-scale ranches had much higher gross margins of up to six times more.
		Roba GM, Kaufmann B, Okitoi O, et al. Elusive profits: understanding economic performance of local traders in the pastoral small ruminant value chain in northern Kenya. Nomadic Peoples. 2019;23(1):78–105.	For traders working in partnerships of two or more, the profits and losses over the study period amounted to incomes barely exceeding Kenya’s minimum wage. Although traders play an important role in linking pastoralists to markets, the precariousness they face hinders the sustainability of pastoral small ruminant value chains in Kenya.
Governance
Beef/Cattle, pastures/pastoralist, Kenya/Tanzania, policies/regulations	Influence on Policies & Regulations	Pas A. Governing grazing and mobility in the Samburu Lowlands, Kenya. Land. 2018;7(2):56.	Policy and project implementation has historically been driven by the imperative to secure land tenure and improve pasture in bounded areas. Opportunities to support institutions that promote mobility have been given insufficient attention.
		Muzzo BI, Provenza FD. A review of strategies for overcoming challenges of beef production in Tanzania. Livest Res Rural Dev. 2018;30(12):1–11. Available from: https://www.researchgate.net/publication/329454048	The beef industry would also benefit from establishing standard prices for meat, encouraging niche markets, proper land use planning, and facilitating opportunities to obtain land title documents. Collectively, these practices can motivate and support an increase in beef production in the country, which will create more employment, thereby improving the standard of living and increasing national …
Beef/Cattle, pastures/pastoralist, Kenya/Tanzania, governance	Governance structure	German LA, Unks R, King E, Wachira A. Green appropriations through shifting contours of authority and property on a pastoralist commons. J Peasant Stud. 2017;44(3):631–57.	The new governance structure established in the context of land titling has become a pathway through which outside authority gains traction – with consequences for property, sovereignty and the traction of green agendas.
		Kaye-Zwiebel E, King E. Kenyan pastoralist societies in transition: varying perceptions of the value of ecosystem services. Ecol Soc. 2014;19(3):17.	All communities share a background as subsistence pastoralists, using rangelands extensively under customary governance. However, each community is experiencing novel ecological dynamics, livelihood options, social conditions, and external influences
		Fratkin E. Pastoralism: governance and development issues. Annu Rev Anthropol. 1997;26:235–61.	Problems of pas- toral governance and development including the "tragedy of the commons" debate, threats to common property rights, the effects of commercial ranching on pastoral economies, decollectivization in the former socialist countries, and the current state of development policies of Western donor countries.
		Archambault CS. Re-creating the commons and re-configuring Maasai women’s roles on the rangelands in the face of fragmentation. Int J Commons. 2016;10(2):728–46.	Elangata Wuas residents are responding to land fragmentation from privatization of formally communal rangelands in interesting ways. In addition to diversifying their livelihoods they are making important adaptations to how they practice pastoralism. Some are making changes to herd sizes and composition, but the most prominent change has been social accommodations to a new governance system, one …
BEEF: Small scale, China
Natural
Beef farming, China, emission	Net GHG emissions	Wei Y, Zhang X, Xu M, Chang Y. Greenhouse gas emissions of meat products in China: a provincial-level quantification. Resour Conserv Recycl. 2023;190:106843. https://doi.org/10.1016/j.resconrec.2022.106843	Under cold winter conditions composting cattle mortalities with manure is possible and increases the TN and NH4 content in the final compost. The emission rates of CO2, CH4 and N2O increased significantly when cattle mortalities were included with manure in composting windrows, with CH4 emissions accounting for <4% of total C emission loss.
		Wang Y, Sun X, Zhang L, et al. Alternative management systems of beef cattle manure for reducing nitrogen loadings: a case-study approach. Animals. 2021;11(2):574.	Livestock manure is one of the primary sources of agricultural nonpoint source pollution and poses a great threat to the environment and human health. Sustainable management of manure via recycling is an effective means to tackle the problem. Based on field interviews in China, four alternative manure management systems were investigated: Compost-based systems, product-based systems, substrate-ba…
		Xu P, Qiao Z, Zhang H, et al. Northward shift of historical methane emission hotspots from the livestock sector in China and assessment of potential mitigation options. Agric For Meteorol. 2019;272:1–11.	During the study period, the hotspot areas generally shifted northward, where livestock production has experienced greater intensification and industrialization. Second, adding lipid to diets and the combination of composting and anaerobic digestion were found to be the most effective CH4 mitigation technologies.
		Wei S, Wu Y, Li D, et al. Greenhouse gas and ammonia emissions and mitigation options from livestock production in peri-urban agriculture: Beijing—a case study. J Clean Prod. 2018;178:515–25.	Scenario analysis suggests that total GHGs emission can be reduced by up to 1.0 Tg CO2-eq (23% of total livestock sector emissions) in Beijing, using a combination of modifications of farm type, livestock diet and manure management.
		Chen W, Lin J, Li Y, et al. Environmental impacts of animal-based food supply chains with market characteristics. Sci Total Environ. 2021;783:147077.	Novel feed, sustainable aviation fuel & food waste reduction offer impact reduction. Novel interventions could reduce climate impact by 15% to 82%.
		Hu B, Zhang L, Liang C, et al. Characterizing spatial and temporal variations in N2O emissions from dairy manure management in China based on IPCC methodology. Agriculture. 2024;14(5):753. https://doi.org/10.3390/agriculture14050753	The results showed that the national cumulative N2O emission of manure management from 1990 to 2021 was 113.1million tons of CO2 equivalent, ranging from 90.3 to 135.9 million tons with an uncertainty of ±20.2%. The annual EF was 0.021 kg N2O-N (kg N)−1 for total emissions, while it was 0.014 kg N2O-N (kg N)−1 for direct emissions. The proportions of N2O emissions in North China, Northeast China,…
		Wei Y, Zhang X, Xu M, Chang Y. Greenhouse gas emissions of meat products in China: a provincial-level quantification. Resour Conserv Recycl. 2024;190:106843. https://doi.org/10.1016/j.resconrec.2022.106843	The GHG emissions of Chinese livestock sector were 429 million tons CO2e in 2018. Beef has the highest GHG intensity, followed by mutton, chicken, and pork.
		Jiao H, Yan T, Wills DA, Carson AF, McDowell DA. Development of prediction models for quantification of total methane emission from enteric fermentation of young Holstein cattle at various ages. Agric Ecosyst Environ. 2014;183:160–6.	On average, the accumulated CH4emissionswere 36.2 kg from birth to 12 months old and 64.3 kg from 13 to24 months old.
Beef farming, China, water pollution	Freshwater extraction (water pollution)	Wang Y, Sun X, Zhang L, et al. Alternative management systems of beef cattle manure for reducing nitrogen loadings: a case-study approach. Animals. 2021;11(2):574.	Livestock manure is one of the primary sources of agricultural nonpoint source pollution and poses a great threat to the environment and human health.
Beef farming, China, waste	Waste generation on farm	Zhang H, Zhou Q, Xie X, Wang Y. Occurrence of free estrogens, conjugated estrogens, and bisphenol A in fresh livestock excreta and their removal by composting in North China. Environ Sci Pollut Res Int. 2014;21(16):9939–47.	he results demonstrated that one cow and one beef cattle excreted 956.25– 1,270.41 and 244.38–319.99 μg/day of total (free and conjugated) estrogen, respectively, primarily through feces (greater than 91 %),
		Duan M, Zhang Y, Hou Y, Zhou Y, Wang C, He Y. Factors that affect the occurrence and distribution of antibiotic resistance genes in soils from livestock and poultry farms. Ecotoxicol Environ Saf. 2019;180:114–22.	Livestock manure is generally dumped directly onto open soil or used to enhance the soil fertility. However, there are growing concerns regarding the impact of these practices on the development and dissemination of antibiotic resistance genes (ARGs) in soil.
Beef farming, China, air pollution	Air pollution	Wei S, Wu Y, Li D, et al. Greenhouse gas and ammonia emissions and mitigation options from livestock production in peri-urban agriculture: Beijing—a case study. J Clean Prod. 2018;178:515–25.	Livestock production in peri-urban areas constitutes an important sub-sector of the agricultural production system in China, and contributes to environmental degradation and local air borne pollution contributing tosmog.
Beef farming, China, livestock biodiversity	Loss of livestock biodiversity	Machovina B, Feeley KJ, Ripple WJ. Biodiversity conservation: the key is reducing meat consumption. Sci Total Environ. 2015;536:419–31.	Livestock production is a significant driver of habitat loss and decreases in apex predators and wild herbivores, impacting biodiversity.
		Lin H, Han Y, Yu Y, et al. The environmental impacts of the grassland agricultural system and the cultivated land agricultural system: a comparative analysis in eastern Gansu. Sustainability. 2020;12(24):10602.	The adoption of modern grassland agriculture, including increased planting of alfalfa and decreased proportion of commissariat feed, is suggested, which could potentially mitigate loss of plant and livestock biodiversity by promoting more sustainable agricultural practices.
Beef farming, China, agriculture, environment, biodiversity	Loss of agri-enviro biodiversity on farm	Machovina B, Feeley KJ, Ripple WJ. Biodiversity conservation: the key is reducing meat consumption. Sci Total Environ. 2015;536:419–31.	Projected increased demand for animal products in developing megadiverse countries, like China, could potentially be met by increasing supplies from other regions with lower biodiversity. However, the effects of animal product production beyond potential biodiversity loss (soil loss, biocide use, etc.) are important even in lower biodiversity areas.
		Lin H, Han Y, Yu Y, et al. The environmental impacts of the grassland agricultural system and the cultivated land agricultural system: a comparative analysis in eastern Gansu. Sustainability. 2020;12(24):10602.	Modern grassland agriculture is proposed as a replacement for conventional agriculture, aiming to establish a more sustainable agricultural system that preserves agri-environmental biodiversity.
Beef farming, China, land use	Land use change (indirect)	Lin H, Han Y, Yu Y, et al. The environmental impacts of the grassland agricultural system and the cultivated land agricultural system: a comparative analysis in eastern Gansu. Sustainability. 2020;12(24):10602.	Based on the production capacity of the 1 ha land system, the comprehensive environmental impact benefit of the grassland agricultural system (GAS) in the farming-pastoral zone was 21.82%, higher than that of the cultivated land agricultural system (CLAS). a change in land use will lead to a change in environmental impacts.
Beef farming, China, land degradation	Land degradation (direct)	Alam S, Shafiullah M. Increasing meat in the Chinese diet and environmental degradation [Internet]. SSRN; 2021. Report No.: 3997119. Available from: https://ssrn.com/abstract=3997119	Considering the negative impact of increased meat consumption on environment, this study aims to empirically investigate the relationship between meat consumption and environmental degradation in China.
		Li XL, Yuan QH, Wan LQ, He F. Perspectives on livestock production systems in China. Rangel J. 2008;30(2):211–20.	Among the most important issues related to livestock production systems in China are severe rangeland degradation, caused mainly by overexploitation of these lands, increasing demand and competition for feed grain, and environmental and public health risks associated with industrialised livestock production.
Beef farming, China, soil contamination	Soil contamination	Yang FX, Zhou J, He Z, et al. Prevalence of high-risk beta-lactam resistance genes in family livestock farms in Danjiangkou Reservoir Basin, Central China. Int J Environ Res Public Health. 2022;19(10):6077.	The application from domestic livestock manure led to substantial emission of bla genes, which significantly increased the abundance of high-risk resistance genes in farmland soil by 12–46 times.
Human
Beef farming, China, skill/knowledge/training, workers	Skills and knowledge of workers, training	Descovich K, Li X, Sinclair M, Wang Y, Phillips CJC. The effect of animal welfare training on the knowledge and attitudes of abattoir stakeholders in China. Animals. 2019;9(11):989.	Participants without a high school education had lower knowledge scores than other participants, and women had more positive attitudes towards animals than men. These results suggest that “train the trainer” initiatives can be successful, but that consideration needs to be given to the mode of training, the level of participant education, and the content in order to ensure that all participants g…
		Li XL, Yuan QH, Wan LQ, He F. Perspectives on livestock production systems in China. Rangel J. 2008;30(2):211–20.	Grazing Systems: Traditional knowledge of herding communities, such as Mongolians, Kazakhs, Kyrgyzes, and Tibetans, is crucial. Skills include rotational grazing, transhumance, and traditional animal husbandry practices. Mixed Farming Systems: Farmers rely on traditional knowledge as well as modern agricultural techniques. Intensification involves enclosure of family grazing lands, upgrading of s…
Beef farming, China, workplace, health safety	Workplace Health & Safety standards	Li XL, Yuan QH, Wan LQ, He F. Perspectives on livestock production systems in China. Rangel J. 2008;30(2):211–20.	Grazing Systems: Harsh climate, sparse vegetation, and remote locations pose challenges to worker safety. Traditional herding practices may involve risks associated with transhumance and grazing in rugged terrain. Mixed Farming Systems: Enclosure of family grazing lands and intensification may improve workplace safety by reducing risks associated with open grazing and exposure to harsh weather co…
Beef farming, China, health of farmers	Health of farmers	Li XL, Yuan QH, Wan LQ, He F. Perspectives on livestock production systems in China. Rangel J. 2008;30(2):211–20.	Grazing Systems: Farmers in remote areas may face challenges accessing healthcare services. Harsh climate and rugged terrain may impact physical health. Limited access to healthcare facilities may affect overall health outcomes. Mixed Farming Systems: Farmers may experience improved health outcomes due to increased income and access to healthcare services in peri-urban areas. Intensification may …
Beef farming, China, health, farm workers	Health of farm/production workers	Li XL, Yuan QH, Wan LQ, He F. Perspectives on livestock production systems in China. Rangel J. 2008;30(2):211–20.	Grazing Systems: Workers in grazing systems may face health risks associated with exposure to harsh weather conditions, rugged terrain, and communicable diseases common in remote areas. Limited access to healthcare facilities may impact timely treatment of illnesses. Mixed Farming Systems: Improved workplace safety and access to healthcare services may contribute to better health outcomes for pro…
Beef farming, China, consumers' health	Consumers’ health	Wu M, Liu Y, Deng Y, et al. Effect of cooking methods on amphenicols and metabolites residues in livestock and poultry meat spiked tissues. Foods. 2022;11(21):3497.	Foods of animal origin, as nutritional supplements, are usually consumed after cooking, but residues of amphenicols in fresh raw meat threaten human health. Although boiling and frying processes are effective strategies to reduce amphenicols and metabolites residues in meat, it cannot be assumed that these residues can always decrease to levels that are safe for consumer health,
Social
Beef farming, China, community engagement	Community engagement	Longworth JW, Brown CG, Waldron SA. Beef in China: agribusiness opportunities and challenges. St. Lucia: University of Queensland Press; 2001.	The first up-to-date and full scale analysis of the booming beef industry of China, which produces a phenomenal five times more beef than Australia. The product of several years of fieldwork and university research, a collaboration with recognised industry authorities here and in China.
Beef farming, China, Networks	Networks	Brown CG, Waldron SA, Longworth JW. A diachronic analysis of the beef industry. In: Waldron S, Brown C, Longworth J, editors. The Political Economy of Agro-Food Markets in China. London: Palgrave Macmillan; 2014. p. 127–51.	Central to the architecture or structure of beef and cattle markets in China are networks and relationships of industry participants. These networks and relationships have undergone fundamental changes over the last 30 years. This chapter provides a diachronic analysis of the beef industry which highlights the nature of, and reasons for, the evolutionary changes in these networks and relationship…
		Waldron S, Jimin W, Huijie Z, Xiaoxia D, Mingli W. The Chinese beef industry. In: Regional Workshop on Beef Markets and Trade in Southeast Asia and China; 2015; Ben Tre, Vietnam.	State-owned enterprise reform measures liberalised the slaughter sector, where the state stripped the General Food Company (GFC) network of their monopoly status, and allowed tens of thousands of slaughter households and areas to enter the sector. However about 450 prefecture/city-level GFCs emerged intact and the GFC network retains a powerful position in the slaughter sector in terms of slaught…
Beef farming, China, employment	Employment (quantity generated)	Longworth JW, Brown CG, Waldron SA. Beef in China: agribusiness opportunities and challenges. St. Lucia: University of Queensland Press; 2001.	Economics, marketing and agribusiness and role of government regarding employment in the sector
Beef farming, China, livelihood, farmers	Livelihood of livestock farmers	Li XL, Yuan QH, Wan LQ, He F. Perspectives on livestock production systems in China. Rangel J. 2008;30(2):211–20.	In addition,increasingregionaland rural–urban inequity is also threatening farmers’ livelihoods and continued economic progress in the disadvantaged areas. These challenges, coupled with consumers concern of food safety and quality, are having a profound effect on dynamics of livestock production systemsinChina.Thelivestocksector, therefore,will have to cope with these changes and new challenges …
Beef farming, China, opportunities, young people/youth	Oportunities for young people	Li XL, Yuan QH, Wan LQ, He F. Perspectives on livestock production systems in China. Rangel J. 2008;30(2):211–20.	Young people in grazing systems often inherit the traditional knowledge and practices of herding communities, although there's a need for modernization and sustainable management strategies. Mixed farming systems offer opportunities for young farmers to engage in modern agricultural practices and technology adoption. However, as agriculture becomes more specialized and capital-intensive, entry ba…
Produced
Beef farming, China, energy use	Energy use	Lin H, Han Y, Yu Y, et al. The environmental impacts of the grassland agricultural system and the cultivated land agricultural system: a comparative analysis in eastern Gansu. Sustainability. 2020;12(24):10602.	On Primary energy demand (PED) and environmental acidification potential (AP), the grassland agricultural system (GAS) needs improvement because those values were 38.66% and 22.01% higher than those of the cultivated land agricultural system (CLAS), respectively.
Beef farming, China animal health	Animal health	Chen M, Weary DM. Cattle welfare is basically human welfare: workers’ perceptions of ‘animal welfare’ on two dairies in China. Front Vet Sci. 2022;9:870325.	While some workers saw human welfare as influential to shaping animal welfare, some also saw how improving cattle welfare benefits humans. These benefits focused on health, productivity, and profit, but also included safer interactions, and improved worker wellbeing.
		Wu JP, Lei ZM, Zhang LP, Wang XR, Zhao SG, Zhang CQ, et al. The evolving beef industry and its sustainability in western China	Efficiency of production system, technologies available for animal health, straw and agriculture aftermath utilization, are the key aspects for the sustained beef industry in western China. Establishment of the effective breeding program suited to production system in Western China is a cornerstone of a sustained beef industry. Effective animal health and vaccination programs need to be establish…
Beef farming, China productivity	Productivity	Li XZ, Yan CG, Zan LS. Current situation and future prospects for beef production in China: a review. Asian-Australas J Anim Sci. 2018;31(7):984–96.	The Chinese beef industry is facing many technical problems including transformation of traditional practices, feeding and management systems, and genetic improvement of cattle breeds. The long-term, sustainable development of the Chinese beef industry is an important issue for China.
		Qiao Y, Yu Y, Bai X, et al. Intelligent perception for cattle monitoring: a review for cattle identification, body condition score evaluation, and weight estimation. Comput Electron Agric. 2021;185:106143.	There has been an increasing demand for animal protein due to several factors such as global population growth, rising incomes, etc. However, farming productivity is stagnating due to a mix of traditional practice, climate change, socio-economic, and environmental phenomena. Precision livestock farming, with intelligent perception tools at its core, and vast amounts of data being acquired from di…
Beef farming China, profit	Profits	Wang L, Chen Z, Li J, et al. Optimal breeding strategy for livestock with a dynamic price. Mathematics. 2022;10(10):1732.	The optimal strategy under constant prices is not always reasonable. The effect of price on livestock can promote a faster balance. To get more profits, the livestock farmers should adjust the farm’s productivity reasonably.
		MacLeod ND, Ash AJ, McIvor JG. An economic assessment of the impact of grazing land condition on livestock performance in tropical woodlands. Rangel J. 2004;26(1):49–71.	Significant source of economic loss for the farm enterprise appears to lie in the less effective application of valuable livestock services, such as draught and manure to crops and forage activities. It may be more profitable to divert some of these resources to off-farm uses (e.g. hiring out draught or selling manure to other households) or to reduce the level of cropping, divert resources to sp…
Governance
Beef farming, China, policies/regulations	Influence on Policies & Regulations	Wei S, Wu Y, Li D, et al. Greenhouse gas and ammonia emissions and mitigation options from livestock production in peri-urban agriculture: Beijing—a case study. J Clean Prod. 2018;178:515–25.	The success of these (and future) polices relies on optimizing spatial management of new livestock production systems. Policy and farmer guidance should focus on optimizing livestock diet and on-farm manure management, industrial production systems and the pig and poultry sectors in peri-urban regions.
		Xu P, Qiao Z, Zhang H, et al. Northward shift of historical methane emission hotspots from the livestock sector in China and assessment of potential mitigation options. Agric For Meteorol. 2019;272:1–11.	During the period of 1978–2014, spatial-temporal emission trends indicated a possible relationship between the Chinese government policies and emissions to some extent and a northward shift of emission hotspots induced by economic and policy incentives. The combination of composting and anaerobic digestion is a recommended policy, which can simultaneously address slurry and solid manure and signi…
		Qian Y, Deng Y, Zhang Y, et al. Environmental status of livestock and poultry sectors in China under current transformation stage. Sci Total Environ. 2018;622:702–9.	The upgrading of the livestock and poultry sectors is associatedwith the rapid transformation from conventional household cultivation to large-scale industrial operation. The shift towards industrial production of livestock and poultry is easier to manage fromthe environmental perspective, but adequate large-scale cultivation is encouraged. Regulation control, manure treatment and financial subsi…
Beef farming, China, governance	Governance structure	Fell J. The future of Chinese agricultural policy: opportunities and challenges for Australian grains, beef and dairy exports. Canberra: ABARES Research Report; 2019. Report No.: 19.2.	China's policies are set to transition the beef industry away from small-holder farms and increase the scale of livestock operations.
BEEF: Mixed grains/livestock, UK
Natural
Beef farming, UK, emission	Net GHG emissions	Gibbons JM, Ramsden SJ, Blake A. Modelling uncertainty in greenhouse gas emissions from UK agriculture at the farm level. Agric Ecosyst Environ. 2006;112(4):347–55.	Farm-adapt results showed that cost-effective adaptations were to: (i) eliminate intensive beef production, (ii) reduce stored manures and increase frequency of manure spreading, (iii) substitute concentrate feed for grass and conserved grass in milk production and (iv) apply less mineral nitrogen to grassland.
		National Farmers' Union (NFU). Climate friendly farming: the facts about British meat [Internet]. 2020 [cited 2022 Dec 13]. Available from: https://www.nfuonline.com/archive?treeid=140205	British beef and lamb is among the most efficient and sustainable in the world due to our extensive, grass-based systems. Emissions from beef production in the UK are about half the global average
Beef farming, UK, water pollution	Freshwater extraction (water pollution)	Rath M, Peel S. Grassland in Ireland and the UK. In: Proceedings of the 20th International Grassland Congress; 2005; Dublin, Ireland. Dublin: University College Dublin; 2005.	The Water Framework Directive and Nitrate Directive have major implications for livestock production and grassland management, impacting intensive farms.
Beef farming, UK, waste	Waste generation on farm	Rath M, Peel S. Grassland in Ireland and the UK. In: Proceedings of the 20th International Grassland Congress; 2005; Dublin, Ireland. Dublin: University College Dublin; 2005.	Grassland areas may experience waste generation, particularly on intensive dairy farms that may require higher levels of concentrate supplementation.
Beef farming, UK, air pollution	Air pollution	Rath M, Peel S. Grassland in Ireland and the UK. In: Proceedings of the 20th International Grassland Congress; 2005; Dublin, Ireland. Dublin: University College Dublin; 2005.	Agriculture, including grassland management, has impacts on air quality, with measures introduced to reduce air pollution from farming activities.
Beef farming, UK, livestock biodiversity	Loss of livestock biodiversity	National Farmers' Union (NFU). Climate friendly farming: the facts about British meat [Internet]. 2020 [cited 2022 Dec 13]. Available from: https://www.nfuonline.com/archive?treeid=140205	Grazing livestock contribute to maintaining open grasslands, which provide habitats for native wildlife species. Livestock grazing helps prevent land abandonment, promoting biodiversity by supporting a diverse range of plant species.
Beef farming, UK, agriculture, environment, biodiversity	Loss of agri-enviro biodiversity on farm	National Farmers' Union (NFU). Climate friendly farming: the facts about British meat [Internet]. 2020 [cited 2022 Dec 13]. Available from: https://www.nfuonline.com/archive?treeid=140205	Grazing livestock contribute to maintaining open grasslands, which support diverse plant and animal species. Livestock grazing helps prevent land abandonment, preserving agri-environmental biodiversity.
Beef farming, UK, land use	Land use change (indirect)	Rath M, Peel S. Grassland in Ireland and the UK. In: Proceedings of the 20th International Grassland Congress; 2005; Dublin, Ireland. Dublin: University College Dublin; 2005.	Grassland is the dominant land use option in Ireland and the UK, and is characterised by a long growing season.
		Angus A, Burgess PJ, Morris J, Lingard J. Agriculture and land use: demand for and supply of agricultural commodities, characteristics of the farming and food industries, and implications for land use in the UK. Land Use Policy. 2009;26(Suppl 1):S230–42.	Of the 17.5 million ha used for agriculture, about 28 per cent is allocated to crops, and 67 per cent is grassland. The grassland includes 4.4 million ha of sole-owned rough grazing and 1.1 million ha of common land in mainly upland “disadvantaged areas,” primarily used for beef and sheep production. This has a major influence on land use, especially in the northern and western parts of the UK.
Beef farming, UK, land degradation	Land degradation (direct)	Jordon MW. Does mixed vs separate sheep and cattle grazing reduce soil compaction? Soil Use Manag. 2021;37(4):822–31.	Degradation of soil in the United Kingdom (UK) is compromising the ecosystem services that flow from this natural capital asset, including water flow regulation. Soil compacted by grazing livestock, for example, results in an increase in overland flow following rainfall and is thought to be one of the key factors contributing to increased severity of UK winter flooding in recent years.
Beef farming, UK, soil contamination	Soil contamination	Phillips CJC, Foster CRW, Morris PA, Teverson R. The transmission of Mycobacterium bovis infection to cattle. Res Vet Sci. 2003;74(1):1–15.	In herds with infected cattle, spreading slurry is a risk factor, which can be minimised by prolonged storage of the slurry, by spreading it on fields not used for grazing or by soil injection.
Human
Beef farming, UK, skill/knowledge/training, workers	Skills and knowledge of workers, training	Fearne A. The evolution of partnerships in the meat supply chain: insights from the British beef industry. Supply Chain Manag. 1998;3(4):214–31.	The case study provides insights into the skills and knowledge required in the British beef industry, particularly regarding quality standards demanded by retailers. Livestock farmers struggle to meet carcass standards, which impacts their ability to sell through deadweight marketing.
Beef farming, UK, workplace, health safety	Workplace Health & Safety standards	Sandhu H, Gemmill-Herren B, de Blaeij A, van Dis R, Baltussen W. Application of the TEEBAgriFood Framework: case studies for decision-makers. In: TEEB for Agriculture & Food: Scientific and Economic Foundations. Geneva: UN Environment; 2018. p. 297–331.	The case studies provides insights into workplace health and safety standards in global beef industry and its general applicability acros the sector.
Beef farming, UK, health of farmers	Health of farmers	Quilliam RS, Williams AP, Edwards-Jones G, et al. Seroprevalence and risk factors associated with Escherichia coli O157 in a farming population. Zoonoses Public Health. 2012;59(2):83–8.	Evidence suggests that frequent and direct exposure to domestic animals has made farmers less susceptible to symptomatic Escherichia coli O157 infection than other members of the community.
Beef farming, UK, health, farm workers	Health of farm/production workers	Quilliam RS, Williams AP, Edwards-Jones G, et al. Seroprevalence and risk factors associated with Escherichia coli O157 in a farming population. Zoonoses Public Health. 2012;59(2):83–8.	Evidence suggests that frequent and direct exposure to domestic animals has made farmers less susceptible to symptomatic Escherichia coli O157 infection than other members of the community.
Beef farming, UK, consumers' health	Consumers’ health
Social
Beef farming, UK, community engagement	Community engagement	Fearne A. The evolution of partnerships in the meat supply chain: insights from the British beef industry. Supply Chain Manag. 1998;3(4):214–31.	The evolution of supply chain partnerships in the British beef industry reflects a shift towards greater collaboration and cooperation among producers, abattoirs, and supermarkets. Partnership schemes have developed to address economic pressures, encourage vertical and horizontal coordination, and establish sustainable trading relationships. Over two-thirds of respondents agreed that greater coop…
Beef farming, UK, Networks	Networks	Fearne A. The evolution of partnerships in the meat supply chain: insights from the British beef industry. Supply Chain Manag. 1998;3(4):214–31.	Evolution of supply chain partnerships in the British beef industry, driven by changing consumer demand, food safety legislation, a concentrated and highly competitive retail sector and the BSE crisis.
Beef farming, UK, employment	Employment (quantity generated)	Chalmers N, Stetkiewicz S, Sudhakar P, Osei-Kwasi H, Reynolds CJ. Impacts of reducing UK beef consumption using a revised sustainable diets framework. Sustainability. 2019;11(23):6863.	There is no data available on the male–female employment rate within the UK meat industry’s 75,000 employees; however, it is admitted that women are outnumbered by men in all areas of the meat industry, at senior levels and higher learning skills in particula.
Beef farming, UK, livelihood, farmers	Livelihood of livestock farmers	Fearne A. The evolution of partnerships in the meat supply chain: insights from the British beef industry. Supply Chain Manag. 1998;3(4):214–31.	The BSE crisis significantly impacted the livelihoods of livestock farmers in the UK beef sector due to a decline in production, dwindling consumer confidence, and a ban on beef exports. The development of partnership schemes aims to address these challenges and establish sustainable trading relationships for the long term.
Beef farming, UK, opportunities, young people/youth	Oportunities for young people	Sandhu H, Gemmill-Herren B, de Blaeij A, van Dis R, Baltussen W. Application of the TEEBAgriFood Framework: case studies for decision-makers. In: TEEB for Agriculture & Food: Scientific and Economic Foundations. Geneva: UN Environment; 2018. p. 297–331.	The case studies provides insights into opportunities for young people in global beef industry and its general applicability acros the sector.
Produced
Beef farming, UK, energy use	Energy use	Sandhu H, Gemmill-Herren B, de Blaeij A, van Dis R, Baltussen W. Application of the TEEBAgriFood Framework: case studies for decision-makers. In: TEEB for Agriculture & Food: Scientific and Economic Foundations. Geneva: UN Environment; 2018. p. 297–331.	The case studies provides insights into energy use in the global beef industry and its general applicability acros the sector.
Beef farming, UK, animal health	Animal health	Mazeri S, Sargison ND, Skuce PJ, et al. Estimation of the impact of Fasciola hepatica infection on time taken for UK beef cattle to reach slaughter weight. Sci Rep. 2017;7(1):6219.	Fasciolosis is common in UK beef cattle.
		Adam KE, Bruce A, Corbishley A. Veterinary interventions to improve neonatal survival on British beef and sheep farms: a qualitative study. Front Vet Sci. 2021;8:619889.	Neonatal lamb and calf deaths are a major issue in UK agriculture. Consistent mortality rates over several decades, despite scientific advances, indicate that socioeconomic factors must also be understood and addressed for effective veterinary service delivery to improve lamb and calf survival.
Beef farming, UK, productivity	Productivity	Salmoral G, Ababio B, Holman IP. Drought impacts, coping responses and adaptation in the UK outdoor livestock sector: insights to increase drought resilience. Land. 2020;9(6):202.	Drought impacts centred on feed and fodder availability, animal productivity and welfare, farm economics, and farmer well-being, with strong inter-dependencies observed. Most drought responses by farmers were reactive short-term coping strategies to address feed shortages, with three main strategies applied: management of available grazing and feed; selling livestock to reduce feed demand and to …
Beef farming, UK, profit	Profits	Fearne A. The evolution of partnerships in the meat supply chain: insights from the British beef industry. Supply Chain Manag. 1998;3(4):214–31.	Partnership arrangements in the British beef industry aim to enhance profitability by breaking out of the spot trading environment, focusing on value-added initiatives, and establishing trust in supply chain partnerships, thereby creating differentiation and competitive advantage.
Governance
Beef farming, UK, policies/regulations	Influence on Policies & Regulations	Cox A, Chicksand D. Rethinking policy options for industry: appropriateness in policies for industry and UK farming and food. Public Adm. 2008;86(3):813–36.	This article assesses the appropriateness of lean supply and partnership relationship management policies as a means of invigorating industry, using the example of the UK pig and beef industry. The analysis assesses the extent to which it is operationally feasible, and with what commercial consequences, in UK pig and beef supply chains and markets. The analysis demonstrates that the lean and part…
		Evans N, Gaskell P, Winter M. Re-assessing agrarian policy and practice in local environmental management: the case of beef cattle. Land Use Policy. 2003;20(3):231–42.	There is little policy support for beef farmers in a regional context, still less giving special prominence to those farming within particular biotopes. Nor has there been sufficient policy encouragement to markets for traditional and local beef breeds. The continuing pressure for CAP reform offers further opportunity for policies to be devolved to regions and localities.
Beef farming, UK, governance	Governance structure	Cox A, Chicksand D. Rethinking policy options for industry: appropriateness in policies for industry and UK farming and food. Public Adm. 2008;86(3):813–36.	In response to challenges in the UK farming and food industry, various collaborative initiatives have been undertaken, including the establishment of the English Collaborative Board to support collaborative ventures for all farmers and the creation of agencies like the Food Chain Centre (FCC) and the English Farming and Food Partnership (EFFP) to focus on collaboration and partnerships within far…
BEEF: Confined feeding operations, US
Natural
Beef, USA, emission	Net GHG emissions	Asem-Hiablie S, Rotz CA, Fadel J, Place S, Mitloehner F. A life cycle assessment of the environmental impacts of a beef system in the USA. Int J Life Cycle Assess. 2019;24(3):441–55.	Value chain LCA results indicated that the feed and cattle production phases were the largest contributors to most environmental impact categories. Impact metrics included water emissions (7005 L diluted water eq/CB), cumulative energy demand (1110 MJ/CB), and land use (47.4 m2a eq/CB). Greenhouse gas emissions at the farm gate are primarily due to enteric methane emissions from cattle production…
		Lupo CD, Clay DE, Benning JL, Stone JJ. Life-cycle assessment of the beef cattle production system for the northern great plains, USA. J Environ Qual. 2013;42(5):1386–94.	A life-cycle assessment (LCA) model was developed to estimate the environmental impacts associated with four different U.S. Northern Great Plains (NPG) beef production systems. There was little variability between production scenarios except for the grassfed, where the greenhouse gas (GHG) emissions were 37% higher due to a longer finishing time and lower finishing weight.
		Phetteplace HW, Johnson DE, Seidl AF. Greenhouse gas emissions from simulated beef and dairy livestock systems in the United States. Nutr Cycl Agroecosyst. 2001;60(1):99–102.	Computer spreadsheets were developed to evaluate greenhouse gas (GHG) emissions from U.S. beef and dairy livestock systems from nine locations. Of the beef systems the cow-calf herd emitted the most and feedlot cattle the least methane (CH4) and nitrous oxide (N2O) per unit product.
		Stackhouse-Lawson KR, Rotz CA, Oltjen JW, Mitloehner FM. Carbon footprint and ammonia emissions of California beef production systems. J Anim Sci. 2012;90(12):4641–55.	Beef production is a recognized source of greenhouse gas (GHG) and ammonia (NH3) emissions; An evaluation of differing production management strategies resulted in ammonia emissions ranging from 98 ± 13 to 141 ± 27 g/kg HCW and carbon footprints of 10.7 ± 1.4 to 22.6 ± 2.0 kg CO2e/kg HCW.
		Rotz CA, Asem-Hiablie S, Dillon J, Bonifacio H. Cradle-to-farm gate environmental footprints of beef cattle production in Kansas, Oklahoma, and Texas. J Anim Sci. 2015;93(5):2509–19.	The carbon footprint of all beef produced was 18.3 ± 1.7 kg CO2 equivalents (CO2e)/kg carcass weight (CW) with the range in individual production systems being 13 to 25 kg CO2e/kg CW.
		Rotz CA, Dell CJ, Kleinman PJA, et al. Environmental footprints of beef cattle production in the United States. Agric Syst. 2019;169:1–13.	The average annual greenhouse gas and reactive N emissions associated with beef cattle production over the past five years were determined to be 243 ± 26 Tg carbon dioxide equivalents (CO2e) and 1760 ± 136 Gg N, respectively.
		Sandhu H, Gemmill-Herren B, de Blaeij A, van Dis R, Baltussen W. Application of the TEEBAgriFood Framework: case studies for decision-makers. In: TEEB for Agriculture & Food: Scientific and Economic Foundations. Geneva: UN Environment; 2018. p. 297–331.	Industrial agriculture will always perform better when looking at quantity of beef produced per land area than more agroecological approaches. Yet, what causes global warming is the total net emission of greenhouse gases per area, regardless of yields. Grain-fed livestock’s overall contribution to greenhouse gases is substantial, and intensive meat production has vastly increased in the last few …
Beef, USA, water pollution	Freshwater extraction (water pollution)	Bartelt-Hunt SL, Snow DD, Damon T, Shockley J, Hoagland K. Occurrence of steroid hormones and antibiotics in shallow groundwater impacted by livestock waste control facilities. J Contam Hydrol. 2011;123(3–4):94–103.	Wastewater impoundments at concentrated animal feeding operations (CAFOs) represent a potential source of veterinary pharmaceuticals and steroid hormone contamination to shallow groundwater.
		Greger M, Koneswaran G. The public health impacts of concentrated animal feeding operations on local communities. Fam Community Health. 2010;33(1):11–20.	Large scale farm animal production facilities, also known as concent6rated animal feeding operations, release a significant amount of contaminants into air and water the risked the neighbouring residents for Neurobehavioral symptoms and respiratory illnesses as asthma
		Sandhu H. Bottom-up transformation of agriculture and food systems. Sustainability. 2021;13(4):2171.	The USAdescribes intensive animal feeding operation (AFO) as an animal production system where a large number of animals are confined to a closed area and are fed with concentrated feed. Such systems lead to a higher production to meet the growing demand of protein from consumers. However, they come with high environmental, social, and economic impacts. N and antibiotics in water, methane from en…
		Asem-Hiablie S, Rotz CA, Fadel J, Place S, Mitloehner F. A life cycle assessment of the environmental impacts of a beef system in the USA. Int J Life Cycle Assess. 2019;24(3):441–55.	Water use and emissions to water are significant throughout the beef value chain. The majority of water consumption is associated with irrigating feed crops, while emissions to water mainly arise from nitrogen runoff and leaching, heavy metal runoff, and phosphorus runoff. Measures such as more efficient irrigation, increased use of non-irrigated pasture, and better use of by-products in cattle f…
Beef, USA, waste	Waste generation on farm	Noyes NR, Benedict KM, Gow SP, et al. Characterization of the resistome in manure, soil and wastewater from dairy and beef production systems. Sci Rep. 2016;6(1):24645.	We identified 34 mechanisms of antimicrobial drug resistance within 34 soil, manure and wastewater samples from feedlot, ranch and dairy operations. By providing a baseline of the cattle production waste resistome, this study represents a solid foundation for future efforts to characterize and quantify the public health risk posed by livestock effluents.
		Asem-Hiablie S, Rotz CA, Fadel J, Place S, Mitloehner F. A life cycle assessment of the environmental impacts of a beef system in the USA. Int J Life Cycle Assess. 2019;24(3):441–55.	Value chain LCA results indicated that the feed and cattle production phases were the largest contributors to most environmental impact categories. The remaining metrics calculated were abiotic depletion potential (10.3 mg Ag eq/CB), consumptive water use (2558 L eq/CB), and solid waste (369 g municipal waste eq/CB). Solid waste generation per unit of beef production is primarily associated with …
		Bartelt-Hunt SL, Snow DD, Damon T, Shockley J, Hoagland K. Occurrence of steroid hormones and antibiotics in shallow groundwater impacted by livestock waste control facilities. J Contam Hydrol. 2011;123(3–4):94–103.	Wastewater impoundments at concentrated animal feeding operations (CAFOs) represent a potential source of veterinary pharmaceuticals and steroid hormone contamination to shallow groundwater.
		Division of Public Health. Concentrated animal feeding operations and public health. Madison (WI): Wisconsin Department of Health Services; 2015.	due to large volume of the waste produced by a CAFO, special waste management considerations must be made for handling storage and disposal of wastes.
Beef, USA, air pollution	Air pollution	Von Essen S, Moore G, Gibbs S, Larson KL. Respiratory issues in beef and pork production: recommendations from an expert panel. J Agromedicine. 2010;15(3):216–25.	Occupational exposure to confined animal feeding operations is associated with cough, wheezing, and shortness of breath. Published data shows that 20% to 40% of hog confinement workers experience such symptoms, although most are able to continue working in this industry.
		Von Essen SG, Auvermann BW. Health effects from breathing air near CAFOs for feeder cattle or hogs. J Agromedicine. 2005;10(4):55–64.	There is concern that livestock operations for fattening cattle and raising hogs known as concentrated animal feeding operations (CAFOs) release substances into the air that have negative effects on the health of persons living nearby. These substances include dust containing endotoxin and other microbial products as well as ammonia, hydrogen sulfide and a variety of volatile organic compounds. O…
Beef, USA, livestock biodiversity	Loss of livestock biodiversity	Read QD, Hondula KL, Muth MK. Biodiversity effects of food system sustainability actions from farm to fork. Proc Natl Acad Sci U S A. 2022;119(1:5	Domestically produced beef and dairy, which require vast land areas, and imported fruit, which has an intense impact on biodiversity per unit land, have especially high biodiversity footprints.
Beef, USA, agriculture, environment, biodiversity	Loss of agri-enviro biodiversity on farm	Read QD, Hondula KL, Muth MK. Biodiversity effects of food system sustainability actions from farm to fork. Proc Natl Acad Sci U S A. 2022;119(1:5	Domestically produced beef and dairy, which require vast land areas, and imported fruit, which has an intense impact on biodiversity per unit land, have especially high biodiversity footprints.
Beef, USA, land use	Land use change (indirect)	Asem-Hiablie S, Rotz CA, Fadel J, Place S, Mitloehner F. A life cycle assessment of the environmental impacts of a beef system in the USA. Int J Life Cycle Assess. 2019;24(3):441–55.	Value chain LCA results indicated that the feed and cattle production phases were the largest contributors to most environmental impact categories. Impact metrics included water emissions (7005 L diluted water eq/CB), cumulative energy demand (1110 MJ/CB), and land use (47.4 m2a eq/CB).
Beef, USA, land degradation	Land degradation (direct)	Bradford SA, Segal E, Zheng W, Wang Q, Hutchins SR. Reuse of concentrated animal feeding operation wastewater on agricultural lands. J Environ Qual. 2008;37(Suppl 5):S-97.	Excess nutrients, organics, salts, heavy metals, and microorganisms in CAFO lagoon water can adversely impact soil quality when applied to land.
Beef, USA, soil contamination	Soil contamination	Bradford SA, Segal E, Zheng W, Wang Q, Hutchins SR. Reuse of concentrated animal feeding operation wastewater on agricultural lands. J Environ Qual. 2008;37(Suppl 5):S-97.	excess amounts of nutrients, heavy metals, salts, pathogenic microorganisms, and pharmaceutically active compounds (antibiotics and hormones) in CAFO wastewater can adversely impact soil and water quality.
Human
Beef, USA, skill/knowledge/training, workers	Skills and knowledge of workers, training	Drouillard JS. Current situation and future trends for beef production in the United States of America—a review. Asian-Australas J Anim Sci. 2018;31(7):1007–16.	Workers in the beef production industry require diverse skills and knowledge due to the complexity of the production systems, including expertise in reproductive management, genetics, feed processing, and technological advancements.
Beef, USA, workplace, health safety	Workplace Health & Safety standards	Johnson ES. Cancer mortality in workers employed in cattle, pigs, and sheep slaughtering and processing plants. Environ Int. 2011;37(5):950–9.	An excess of deaths from cancers of the base of the tongue, esophagus, lung, skin, bone and bladder, lymphoid leukemia, and benign tumors of the thyroid and other endocrine glands, and possibly Hodgkin's disease, was observed in abattoir and meat processing workers
		Von Essen S, Moore G, Gibbs S, Larson KL. Respiratory issues in beef and pork production: recommendations from an expert panel. J Agromedicine. 2010;15(3):216–25.	Occupational exposure to confined animal feeding operations is associated with cough, wheezing, and shortness of breath. Published data shows that 20% to 40% of hog confinement workers experience such symptoms, although most are able to continue working in this industry.
Beef, USA, health of farmers	Health of farmers	Browning SR, Truszczynska H, Reed D, McKnight RH. Agricultural injuries among older Kentucky farmers: the farm family health and hazard surveillance study. Am J Ind Med. 1998;33(4):341–53.	Farmers working on farms with beef cattle (alone) (odds ratio 5 1.90; 95% CI 5 1.02–3.55) or farms with beef cattle and tobacco (odds ratio52.15; 95% CI51.00–4.59) had a statistically significant increased risk for a farm-related injury.
Beef, USA, health, farm workers	Health of farm/production workers	Holly EA, Bracci PM, Mueller BA, Preston-Martin S. Farm and animal exposures and pediatric brain tumors: results from the United States West Coast Childhood Brain Tumor Study. Cancer Epidemiol Biomarkers Prev. 1998;7(9):797–802.	An increased risk for CBT was found among children of mothers who worked on livestock farms during the 5 years preceding the birth of the index child compared with mothers who never had worked on a farm (OR 7.4, 95% CI = 0.86-64), but the number of mothers who were exposed was small.
		Baris D, Zahm SH, Blair A, Cantor KP, Dosemeci M, et al. Occupation, pesticide exposure and risk of multiple myeloma. Scand J Work Environ Health. 2004;30(3):215–22.	A modest increased risk of multiple myeloma is suggested for occupational pesticide exposure. The increased risk for sheep farm residents or workers indicates that certain animal viruses may be involved in myeloma risk.
Beef, USA, consumers' health	Consumers’ health	Greger M, Koneswaran G. The public health impacts of concentrated animal feeding operations on local communities. Fam Community Health. 2010;33(1):11–20.	Large scale farm animal production facilities, also known as concent6rated animal feeding operations, release a significant amount of contaminants into air and water the risked the neighbouring residents for Neurobehavioral symptoms and respiratory illnesses as asthma .
Social
Beef, USA, community engagement	Community engagement	Drouillard JS. Current situation and future trends for beef production in the United States of America—a review. Asian-Australas J Anim Sci. 2018;31(7):1007–16.	Beef production involves various stakeholders across different regions of the USA, including cow-calf operations distributed across all 50 states, with varying production systems adapted to different climates and environments.
Beef, USA, Networks	Networks	Cabezas AH, Gebremedhin SG, Smith R, et al. Spatial and network analysis of US livestock movements based on Interstate Certificates of Veterinary Inspection. Prev Vet Med. 2021;193:105391.	At least 70 % of U.S. counties were present in each of the networks, but the density of arcs was less than 2% in all networks. In the beef cattle network, counties with high out-degree were strongly correlated (0.8)
Beef, USA, employment	Employment (quantity generated)	Drouillard JS. Current situation and future trends for beef production in the United States of America—a review. Asian-Australas J Anim Sci. 2018;31(7):1007–16.	USA beef supply is the product of a multi-segmented industry that is consolidating into larger and larger production units, and is increasingly characterized by vertical alignment among industry segments, as well as with food wholesalers and retailers and the hotel and restaurant industries.
Beef, USA, livelihood, farmers	Livelihood of livestock farmers	Drouillard JS. Current situation and future trends for beef production in the United States of America—a review. Asian-Australas J Anim Sci. 2018;31(7):1007–16.	Livestock farmers in the USA are engaged in diverse beef production systems, with opportunities to raise different breeds of cattle suited to various climates and management practices, thereby supporting their livelihoods through beef production.
Beef, USA, opportunities, young people/youth	Oportunities for young people	Drouillard JS. Current situation and future trends for beef production in the United States of America—a review. Asian-Australas J Anim Sci. 2018;31(7):1007–16.	The dynamic nature of the beef industry, driven by technological advancements and evolving consumer demands, presents opportunities for young people to engage in innovative practices and adapt to changing market trends within the sector.
Produced
Beef, USA, energy use	Energy use	Asem-Hiablie S, Rotz CA, Fadel J, Place S, Mitloehner F. A life cycle assessment of the environmental impacts of a beef system in the USA. Int J Life Cycle Assess. 2019;24(3):441–55.	Value chain LCA results indicated that the feed and cattle production phases were the largest contributors to most environmental impact categories. Impact metrics included water emissions (7005 L diluted water eq/CB), cumulative energy demand (1110 MJ/CB)
		Rotz CA, Isenberg BJ, Stackhouse-Lawson KR, Pollak EJ. A simulation-based approach for evaluating and comparing the environmental footprints of beef production systems. J Anim Sci. 2013;91(11):5427–37.	A 25-yr simulation of their current production system gave an average annual carbon footprint of 10.9 ± 0.6 kg of CO2 equivalent units per kg BW sold, and the energy required to produce that beef (energy footprint) was 26.5 ± 4.5 MJ/kg BW.
		Rotz CA, Asem-Hiablie S, Dillon J, Bonifacio H. Cradle-to-farm gate environmental footprints of beef cattle production in Kansas, Oklahoma, and Texas. J Anim Sci. 2015;93(5):2509–19.	The carbon footprint of all beef produced was 18.3 ± 1.7 kg CO2 equivalents (CO2e)/kg carcass weight (CW) with the range in individual production systems being 13 to 25 kg CO2e/kg CW. Energy use, water use, and reactive N loss were 51 ± 4.8 MJ/kg CW, 2,470 ± 455 L/kg CW, and 138 ± 12 g N/kg CW, respectively. The major portion of each footprint except water use was associated with the cow–calf pha…
		Rotz CA, Dell CJ, Kleinman PJA, et al. Environmental footprints of beef cattle production in the United States. Agric Syst. 2019;169:1–13.	The average annual greenhouse gas and reactive N emissions associated with beef cattle production over the past five years were determined to be 243 ± 26 Tg carbon dioxide equivalents (CO2e) and 1760 ± 136 Gg N, respectively. Total fossil energy use was found to be 569 ± 53 PJ and blue water consumption was 23.2 ± 3.5 TL.
		Pelletier N, Pirog R, Rasmussen R. Comparative life cycle environmental impacts of three beef production strategies in the Upper Midwestern United States. Agric Syst. 2010;103(6):380–9.	life cycle assessment (LCA) to compare the cumulative energy use, ecological footprint, greenhouse gas emissions and eutrophying emissions associated with models of three beef production strategies as currently practiced in the Upper Midwestern United States.
Beef, USA, animal health	Animal health	Paarlberg PL, Lee JG, Seitzinger AH. Potential revenue impact of an outbreak of foot-and-mouth disease in the United States. J Am Vet Med Assoc. 2002;220(7):988–92.	Procedures to contain an outbreak of FMD to specific regions and allow maintenance of FMD-free exports and efforts to educate consumers about health risks are critical to mitigating adverse economic impacts of an FMD outbreak.
		Renter DG, Sargeant JM, Hungerford LL. Distribution of Escherichia coli O157:H7 within and among cattle operations in pasture-based agricultural areas. Am J Vet Res. 2004;65(10):1367–76.	Of the 211 PFGE-characterized isolates from cattle, 118 were from pastured cattle, 89 from beef-confinement cattle, and 4 from dairy cattle. In both areas, the number of PFGE subtypes detected per operation varied greatly (0 to 48). the relatively high prevalence in beef-confinement locations resulted in a considerable number of E coli O157:H7 isolates recovered from relatively few locations.
Beef, USA, productivity	Productivity	Drouillard JS. Current situation and future trends for beef production in the United States of America—a review. Asian-Australas J Anim Sci. 2018;31(7):1007–16.	The beef production industry in the USA is highly focused on improving efficiency and productivity through technological advancements and management strategies. These include reproductive management strategies, genetic improvement technologies, growth promotants, vaccines, and feed processing strategies, all aimed at enhancing productivity and decreasing the cost of production.
Beef, USA, profit	Profits	Drouillard JS. Current situation and future trends for beef production in the United States of America—a review. Asian-Australas J Anim Sci. 2018;31(7):1007–16.	Technological advancements and management strategies implemented in USA beef production are geared towards improving productivity and efficiency, which ultimately contributes to higher profits for producers. Strategies such as the use of growth promotants, genetic improvement technologies, and feed processing strategies help enhance productivity and reduce production costs, leading to improved pr…
Governance
Beef, USA, policies/regulations	Influence on Policies & Regulations	Staples AJ, Chambers D, Melstrom RT, Malone T. Regulatory restrictions across US protein supply chains. J Agric Appl Econ. 2022;54(1):1–27.	Protein supply machains have become subject to tens of thousands of regulatory constraints over the past half-century.
Beef, USA, governance	Governance structure	Drouillard JS. Current situation and future trends for beef production in the United States of America—a review. Asian-Australas J Anim Sci. 2018;31(7):1007–16.	Roughly 20% of the national herd is in the Western region, commonly utilizing expansive land areas that are federally owned and leased to beef producers by government agencies.
BEEF: Organic, Europe
Natural
Beef, organic, Europe, emission	Net GHG emissions	Ahlgren S, Wirsenius S, Toräng P, et al. Climate and biodiversity impact of beef and lamb production: a case study in Sweden. Agric Syst. 2024;219:104047. https://doi.org/10.1016/j.agsy.2024.104047	Meat production can have high climate impact, however grazing ruminants can contribute positively to biodiversity.
Beef, organic, Europe, emission	Net GHG emissions	Lesschen JP, van den Berg M, Westhoek HJ, Witzke HP, Oenema O. Greenhouse gas emission profiles of European livestock sectors. Anim Feed Sci Technol. 2011;166–167:16–28.	The dairy sector had the highest GHG emission in the EU-27, with annual emission of 195 Tg CO2-eq, followed by the beef sector with 192 Tg CO2-eq.
		Casey JW, Holden NM. Greenhouse gas emissions from conventional, agri‐environmental scheme, and organic Irish suckler‐beef units. J Environ Qual. 2006;35(1):231–9.	The average emissions from the conventional units were 13.0 kg CO2 kg−1 LW yr−1, from the agri-environmental scheme units 12.2 kg CO2 kg−1 LW yr−1, and from the organic units 11.1 kg CO2 kg LW yr−1 The average emissions per unit area from the conventional units was 5346 kg CO2 ha−1 yr−1, from the agri-environmental scheme units 4372 kg CO2 ha−1 yr−1, and from the organic units 2302 kg CO2 ha−1 yr…
		Pishgar-Komleh SH, Beldman A. Literature review of beef production systems in Europe. Wageningen Livestock Research; 2022. Report No.: 39 pp.	The GHG emissions of organic farms was almost similar to the non-organic farms.
Beef, organic, Europe, water pollution	Freshwater extraction (water pollution)	Escribano AJ. Organic livestock farming—challenges, perspectives, and strategies to increase its contribution to the agrifood system’s sustainability: a review. In: Konvalina P, editor. Organic farming—A promising way of food production. London: InTechOpen; 2016. p. 229–60. Available from: https://www.academia.edu/19707981	Conversion to organic systems can lead to a reduction in the use of chemical fertilizers, resulting in decreased farm area productivity and meat production, but also a decrease in inputs, which is beneficial for sustainability.
Beef, organic, Europe, waste	Waste generation on farm	Escribano AJ. Organic livestock farming—challenges, perspectives, and strategies to increase its contribution to the agrifood system’s sustainability: a review. In: Konvalina P, editor. Organic farming—A promising way of food production. London: InTechOpen; 2016. p. 229–60. Available from: https://www.academia.edu/19707981	Organic farming typically involves practices that reduce waste generation, such as nutrient recycling, but specific data on waste generation is not provided in the text.
Beef, organic, Europe, air pollution	Air pollution	Escribano AJ. Organic livestock farming—challenges, perspectives, and strategies to increase its contribution to the agrifood system’s sustainability: a review. In: Konvalina P, editor. Organic farming—A promising way of food production. London: InTechOpen; 2016. p. 229–60. Available from: https://www.academia.edu/19707981	Organic farming practices may lead to lower air pollution due to reduced use of chemical fertilizers and pesticides. Specific data on air pollution is not given.
Beef, organic, Europe, livestock biodiversity	Loss of livestock biodiversity	Ahlgren S, Wirsenius S, Toräng P, et al. Climate and biodiversity impact of beef and lamb production: a case study in Sweden. Agric Syst. 2024;219:104047. https://doi.org/10.1016/j.agsy.2024.104047	Meat production can have high climate impact, however grazing ruminants can contribute positively to biodiversity.
Beef, organic, Europe, livestock biodiversity	Loss of livestock biodiversity	Escribano AJ. Organic livestock farming—challenges, perspectives, and strategies to increase its contribution to the agrifood system’s sustainability: a review. In: Konvalina P, editor. Organic farming—A promising way of food production. London: InTechOpen; 2016. p. 229–60. Available from: https://www.academia.edu/19707981	Conversion to organic farming, particularly for dairy cattle, may lead to reduced meat production per animal and agricultural area. However, this could have positive implications such as improved health, longevity, and reduced environmental impact.
Beef, organic, Europe, agriculture, environment, biodiversity	Loss of agri-enviro biodiversity on farm	De Vries MD, van Middelaar CE, de Boer IJM. Comparing environmental impacts of beef production systems: a review of life cycle assessments. Livest Sci. 2015;178:279–88.	The comparison of beef production systems based on the type of diet or type of production method, however, is currently limited because not all relevant impact categories have been studied. The use of water and fossil phosphorus, the loss of biodiversity and the impact on human- and eco-toxicity of contrasting beef production systems, for example, should be further investigated.
Beef, organic, Europe, land use	Land use change (indirect)	Hrabalova A, Zander K. Organic beef farming in the Czech Republic: structure, development and economic performance. Zeměděl Ekon. 2006;52(2):89.	Organic farming payments for grassland will remain at the same level, whereas payments for arable land and other more intensive land uses will increase by 75%, respectively more than 200%.
Beef, organic, Europe, land degradation	Land degradation (direct)	Escribano AJ. Organic livestock farming—challenges, perspectives, and strategies to increase its contribution to the agrifood system’s sustainability: a review. In: Konvalina P, editor. Organic farming—A promising way of food production. London: InTechOpen; 2016. p. 229–60. Available from: https://www.academia.edu/19707981	Organic farming practices, including those in livestock systems, tend to prevent land degradation and enhance soil fertility, particularly in semi-arid areas.
Beef, organic, Europe, soil contamination	Soil contamination	Escribano AJ. Organic livestock farming—challenges, perspectives, and strategies to increase its contribution to the agrifood system’s sustainability: a review. In: Konvalina P, editor. Organic farming—A promising way of food production. London: InTechOpen; 2016. p. 229–60. Available from: https://www.academia.edu/19707981	Livestock production is fundamental to the organization of agricultural production on organic holdings in so far as it provides the necessary organic matter and nutrients for cultivated land and accordingly contributes towards soil improvement and the development of sustainable agriculture.
Human
Beef, organic, Europe, skill/knowledge/training, workers	Skills and knowledge of workers, training	Escribano AJ. Organic livestock farming—challenges, perspectives, and strategies to increase its contribution to the agrifood system’s sustainability: a review. In: Konvalina P, editor. Organic farming—A promising way of food production. London: InTechOpen; 2016. p. 229–60. Available from: https://www.academia.edu/19707981	Studies suggest that organic livestock farming systems require strong consideration and control of animal health, welfare, and ecological soundness. - Conversion to organic farming may necessitate changes in farm management practices, requiring knowledge and skills adjustment . - Organic farming may require different skills and knowledge compared to conventional farming due to differences in regu…
Beef, organic, Europe, workplace, health safety	Workplace Health & Safety standards	Escribano AJ. Organic livestock farming—challenges, perspectives, and strategies to increase its contribution to the agrifood system’s sustainability: a review. In: Konvalina P, editor. Organic farming—A promising way of food production. London: InTechOpen; 2016. p. 229–60. Available from: https://www.academia.edu/19707981	Organic livestock farming systems may necessitate changes in farm management practices, which could impact workplace health and safety.
Beef, organic, Europe, health of farmers	Health of farmers	Escribano AJ. Organic livestock farming—challenges, perspectives, and strategies to increase its contribution to the agrifood system’s sustainability: a review. In: Konvalina P, editor. Organic farming—A promising way of food production. London: InTechOpen; 2016. p. 229–60. Available from: https://www.academia.edu/19707981	Conversion to organic farming may entail changes in farming practices that could affect the health of farmers, such as reduced use of chemical inputs.
Beef, organic, Europe, health, farm workers	Health of farm/production workers	Escribano AJ. Organic livestock farming—challenges, perspectives, and strategies to increase its contribution to the agrifood system’s sustainability: a review. In: Konvalina P, editor. Organic farming—A promising way of food production. London: InTechOpen; 2016. p. 229–60. Available from: https://www.academia.edu/19707981	Transitioning to organic farming may lead to changes in farm management practices, which could impact the health of farm and production workers.
Beef, organic, Europe, consumers' health	Consumers’ health	Escribano AJ. Organic livestock farming—challenges, perspectives, and strategies to increase its contribution to the agrifood system’s sustainability: a review. In: Konvalina P, editor. Organic farming—A promising way of food production. London: InTechOpen; 2016. p. 229–60. Available from: https://www.academia.edu/19707981	Organic minerals allow a correct nutritional management, reduce the exploitation of resources, and reduce environmental pollution and public health issues related to theme.
Social
Beef, organic, Europe, community engagement	Community engagement	Escribano AJ. Organic livestock farming—challenges, perspectives, and strategies to increase its contribution to the agrifood system’s sustainability: a review. In: Konvalina P, editor. Organic farming—A promising way of food production. London: InTechOpen; 2016. p. 229–60. Available from: https://www.academia.edu/19707981	Organic livestock farming has been proposed as a strategy for sustainable rural development, contributing to the creation of jobs, farms’ profitability, and the local economy. However, there are challenges in overcoming processes of depopulation in rural areas, which may affect community management and sustainability.
Beef, organic, Europe, Networks	Networks	Escribano AJ. Organic livestock farming—challenges, perspectives, and strategies to increase its contribution to the agrifood system’s sustainability: a review. In: Konvalina P, editor. Organic farming—A promising way of food production. London: InTechOpen; 2016. p. 229–60. Available from: https://www.academia.edu/19707981	Organic farming plays a dual societal role by providing food products to meet consumer demands and delivering public goods that contribute to environmental protection and rural development. The success and perspectives of organic livestock farming vary depending on factors such as ecosystems, consumers’ demands, and certification criteria.
Beef, organic, Europe, employment	Employment (quantity generated)	van Wagenberg CPA, de Haas Y, Hogeveen H, et al. Animal board invited review: comparing conventional and organic livestock production systems on different aspects of sustainability. Anim Int J Anim Biosci. 2017;11(10):1839–51.	Improving production efficiency has been a major focus in livestock production, indicating potential opportunities for employment in the sector. Additionally, the need for harmonization of designs, sampling strategies, and measurement methods to assess sustainability performance could create opportunities for employment in research, data collection, and analysis.
Beef, organic, Europe, livelihood, farmers	Livelihood of livestock farmers	van Wagenberg CPA, de Haas Y, Hogeveen H, et al. Animal board invited review: comparing conventional and organic livestock production systems on different aspects of sustainability. Anim Int J Anim Biosci. 2017;11(10):1839–51.	Livelihood of livestock farmers is indirectly addressed through discussions about economy, productivity, and employment. Conventional systems may offer lower income risk per animal, higher production per animal per time unit, and potentially higher profits due to higher productivity. However, organic systems may offer higher income per animal or full-time employee. The overall implication is that…
Beef, organic, Europe, opportunities, young people/youth	Oportunities for young people	van Wagenberg CPA, de Haas Y, Hogeveen H, et al. Animal board invited review: comparing conventional and organic livestock production systems on different aspects of sustainability. Anim Int J Anim Biosci. 2017;11(10):1839–51.	Given the emphasis on improving production efficiency and the potential for employment opportunities mentioned , it can be inferred that there may be opportunities for young people to engage in various aspects of livestock production, research, and sustainability initiatives.
Produced
Beef, organic, Europe, energy use	Energy use	Lynch DH, MacRae R, Martin RC. The carbon and global warming potential impacts of organic farming: does it have a significant role in an energy constrained world? Sustainability. 2011;3(2):322–62.	Organic beef production appears to reduce GWP per hectare, this is not consistently evident when calculated per unit of meat product. Numeric results specifically on energy use and efficiency were difficult to segregate from net GWP impacts presented in the studies available, but trended towards an improved outcome per land base and per unit product under organic management.
Beef, organic, Europe, animal health	Animal health	Nielsen BK, Thamsborg SM. Welfare, health and product quality in organic beef production: a Danish perspective. Livest Prod Sci. 2005;94(1–2):41–50.	On pasture, parasitic infection is the primary factor affecting animal health and productivity of organic beef.
		Webb LE, Verwer C, Bokkers EAM. The future of surplus dairy calves – an animal welfare perspective. Front Anim Sci. 2023;4:1228770. https://doi.org/10.3389/fanim.2023.1228770	The Netherlands is at the centre of the veal sector import-export flow in Europe and is one of the main veal producers in the world. The Dutch government has recently presented a report with three alternative ‘scenarios’ for the raising of these surplus dairy calves, which are expected to lead to improvements in animals welfare.
		Hovi M, Sundrum A, Thamsborg SM. Animal health and welfare in organic livestock production in Europe: current state and future challenges. Livest Prod Sci. 2003;80(1–2):41–53.	It is suggested that, whilst organic standards offer a good framework for animal health and welfare management, there is a need to solve apparent conflicts between the organic farming objectives in regard to environment, public health, farmer income and animal health and welfare.
Beef, organic, Europe, productivity	Productivity	Nielsen BK, Thamsborg SM. Welfare, health and product quality in organic beef production: a Danish perspective. Livest Prod Sci. 2005;94(1–2):41–50.	On pasture, parasitic infection is the primary factor affecting animal health and productivity of organic beef.
		van Wagenberg CPA, de Haas Y, Hogeveen H, et al. Animal board invited review: comparing conventional and organic livestock production systems on different aspects of sustainability. Anim Int J Anim Biosci. 2017;11(10):1839–51.	For most sustainability aspects, sometimes conventional and sometimes organic systems performed better, except for productivity, which was consistently higher in conventional systems.
Beef, organic, Europe, profit	Profits	van Wagenberg CPA, de Haas Y, Hogeveen H, et al. Animal board invited review: comparing conventional and organic livestock production systems on different aspects of sustainability. Anim Int J Anim Biosci. 2017;11(10):1839–51.	Organic systems showed higher income per animal or full-time employee compared to conventional systems. However, conventional systems had lower income risk per animal and potentially higher profits due to higher productivity.
Governance
Beef, organic, Europe, policies/regulations	Influence on Policies & Regulations	Hocquette JF, Ellies-Oury M, Lherm M, Pineau C, Deblitz C, Farmer L. Current situation and future prospects for beef production in Europe: a review. Asian-Australas J Anim Sci. 2018;31(7):1017–36.	Putting into practice “agroecology” and organic farming principles are other potential avenues for the future. Different future scenarios can be written depending on the major driving forces, notably meat consumption, climate change, environmental policies and future organization of the supply chain.
Beef, organic, Europe, governance	Governance structure	Brennan C, Gallagher K, McEachern M. A review of the ‘consumer interest’ in organic meat. Int J Consum Stud. 2003;27(5):381–94.	A discussion of the regulatory framework that governs organic production and its application is presented. Government support for organic farming.
BEEF: Rangelands, Australia
Natural
Beef, rangeland, Australia, emission	Net GHG emissions	Bray S, Walsh D, Rolfe J, et al. Climate Clever Beef: options to improve business performance and reduce greenhouse gas emissions in northern Australia. Rangel J. 2016;38(3):207–18.	Relative to its gross value (A$5 billion), the northern beef industry is responsible for a sizable proportion of national reportable GHG emissions (8–10%) through enteric methane, savanna burning, vegetation clearing and land degradation.
		Cullen BR, Eckard RJ, Callow MN, Johnson IR, Lodge GM, Walker RG. The effect of earlier mating and improving fertility on greenhouse gas emissions intensity of beef production in northern Australian herds. Rangel J. 2016;38(3):283–90.	Approximately 5% of Australian national greenhouse gas (GHG) emissions are derived from the northern beef industry. Improving the reproductive performance of cows has been identified as a key target for increasing profitability, and this higher efficiency is also likely to reduce the GHG emissions intensity of beef production
		Runting RK, Evans L, Bradshaw CJ, et al. Balancing livestock production and environmental outcomes in northern Australia’s tropical savanna under global change. Environ Res Lett. 2024;19:104014.	Performance was measured against a range of sustainability indicators, including environmental (GHG emissions, biodiversity, water intake, and land condition) and agricultural (profit, beef production) outcomes. Our model shows that maintaining historical stocking rates is not environmentally sustainable due to the accelerated land degradation exacerbated by a changing climate.
		Eady SJ, Sloane R, Duthie RA, Cowie AL, Littleboy M. Downscaling to regional assessment of greenhouse gas emissions to enable consistency in accounting for emissions reduction projects and national inventory accounts for northern beef production in Australia. Rangel J. 2016;38(3):219–28.	Estimated GHG emissions intensity (emissions per kilogram of LW sold) varied across the regions by up to 2.5-fold, ranging from 10.5 kgCO2-e kg–1LW sold for Darling Downs, Queensland, through to 25.8 kgCO2-e kg–1LW sold for the Pindan and North Kimberley, Western Australia. This range was driven by differences in production efficiency, reproduction rate, growth rate and survival.
		Henry BK, Charmley E, Eckard RJ, Gaughan JB, Hegarty RS. A life cycle assessment approach to quantifying greenhouse gas emissions from land-use change for beef production in eastern Australia. Rangel J. 2015;37(3):273–83.	Standard life cycle assessment methodology was used to estimate GHG emissions and removals from direct land-use change attributed to beef production. For the northern-centralNewSouth Wales region of Australia estimates ranged from a net emission of 0.03 tCO2-e ha–1 year–1 to net removal of 0.12 tCO2-e ha–1 year–1 using low and high scenarios, respectively, for sequestration in regrowing forests.
		Bentley D, Eckard R, Davison T, et al. Managing livestock enterprises in Australia's extensive rangelands for greenhouse gas and environmental outcomes: a pastoral company perspective. Aust J Exp Agric. 2008;48(1–2):60–4.	Investment to raise efficiency of cattle production by improving herd genetics, property infrastructure, the seasonal feed-base and its utilisation, as well as promoting feedlot finishing can all be expected to reduce the number of unproductive animals and reduce age-at-slaughter. Consequently, these innovations can all be expected to contribute to a reduction in the emissions intensity of greenh…
		McPhee MJ, Greenwood PL, Henry BK, et al. Beef production simulation of nitrate and lipid supplements for pasture and rangeland-fed enterprises. Agric Syst. 2019;170:19–27.	The potential economic benefit of lipid supplementation, either alone or in combination with NO3¯, as GHG mitigation strategies that increase profitability and inhibit methanogenesis for beef production across diverse environments.
		Lean IJ, Moate PJ. Cattle, climate and complexity: food security, quality and sustainability of the Australian cattle industries. Aust Vet J. 2021;99(7):293–308.	Numerous interventions can reduce GHG emissions and intensity from cattle. There are opportunities to increase carbon capture and maintain biodiversity in Australia’s extensive rangelands, but these require quantification and application.
		Wiedemann SG, Henry BK, McGahan EJ, Grant T. Resource use and greenhouse gas intensity of Australian beef production: 1981–2010. Agric Syst. 2015;133:109–18.	The analysis showed that over the three decades since 1981 there has been a decrease in GHG emission intensity (excluding land use change emissions) of 14% from 15.3 to 13.1 kg CO2-e/kg liveweight (LW).
Beef, rangeland, Australia, water pollution	Freshwater extraction (water pollution)	Wiedemann SG, Henry BK, McGahan EJ, Grant T. Resource use and greenhouse gas intensity of Australian beef production: 1981–2010. Agric Syst. 2015;133:109–18.	Total water consumption in beef production is primarily governed by total feed intake, with changes in water consumption in response to herd management being less significant. Shifts from grass to grain finishing and intensification of land occupation have led to lower total water consumption in beef production. Despite large reductions in irrigation water use, productivity losses from this trend…
Beef, rangeland, Australia, waste	Waste generation on farm	Lean IJ, Moate PJ. Cattle, climate and complexity: food security, quality and sustainability of the Australian cattle industries. Aust Vet J. 2021;99(7):293–308.	Feedlot production has a high capital and variable cost, relying on a markedly different efficiency of feed intake compared to rangelands. Cattle provide an efficient means of turning human inedible grain and food and ethanol by-products into high-quality foods, reducing waste.
Beef, rangeland, Australia, air pollution	Air pollution	Bell LW, Harrison MT, Kirkegaard JA, et al. Opportunities and challenges in Australian grasslands: pathways to achieve future sustainability and productivity imperatives. Crop Pasture Sci. 2014;65(6):489–507.	Grassland production systems may contribute to air pollution through greenhouse gas emissions, particularly methane and nitrous oxide, as mentioned in the discussion on net GHG emissions.
Beef, rangeland, Australia, livestock biodiversity	Loss of livestock biodiversity	MacLeod ND, Ash AJ, McIvor JG. An economic assessment of the impact of grazing land condition on livestock performance in tropical woodlands. Rangel J. 2004;26(1):49–71.	The study suggests that land degradation due to overgrazing may lead to adverse changes in land condition and productivity, which could impact plant and livestock biodiversity. It emphasizes the risks associated with transitioning from one land condition state to another and highlights the importance of avoiding actions that promote adverse shifts in land condition.
Beef, rangeland, Australia, agriculture, environment, biodiversity	Loss of agri-enviro biodiversity on farm	Menge EO, Ogutu JO, Piepho HP, et al. Disturbance-dependent invasion of the woody weed, Calotropis procera, in Australian rangelands. Rangel J. 2017;39(2):201–11.	Rubber bush is a poor competitor of Mitchell grass and does not invade intact grassland. Consequently, rubber bush invasion is disturbance-dependent in the vast Australian rangelands. The
		Rolfe J, Bennett J, Louviere J. Valuing the preservation of rangelands: tree clearing in the Desert Uplands region of Queensland. Rangel J. 2000;22(2):205–19.	Although the clearing of trees is generally profitable in the short-term for pastoralists, it appears that the gains to production from broadscale tree clearing are slight in the context of total agricultural production in Queensland. Because tree clearing is generally associated with biodiversity loss, there has been increasing debate in Queensland about where the limits and guidelines for tree …
Beef, rangeland, Australia, land use	Land use change (indirect)	Hunt LP, MacLeod ND, McDonald CK, et al. Principles and guidelines for managing cattle grazing in the grazing lands of northern Australia: stocking rates, prescribed fire, paddock size and water points—a review. Rangel J. 2014;36(2):105–19.	Beef cattle grazing is the dominant land use in the extensive tropical and sub-tropical rangelands of northern Australia. Despite the considerable knowledge on land and herd management gained from both research and practical experience, the adoption of improved management is limited by an inability to predict how changes in practices and combinations of practices will affect cattle production, ec…
		Stokes CJ, Ash AJ, Holtum JAM. Fragmentation of Australian rangelands: processes, benefits and risks of changing patterns of land use. Rangel J. 2006;28(2):83–96.	Describe the processes of rangeland fragmentation, the factors that have driven these changing patterns of land use, and current trends towards enterprise consolidation and intensification, which continue to reshape the way humans and livestock use rangelands.
		Wiedemann SG, Henry BK, McGahan EJ, Grant T. Resource use and greenhouse gas intensity of Australian beef production: 1981–2010. Agric Syst. 2015;133:109–18.	The analysis showed that over the three decades since 1981 there has been a decrease in GHG emission intensity (excluding land use change emissions) of 14% from 15.3 to 13.1 kg CO2-e/kg liveweight (LW).
Beef, rangeland, Australia, land degradation	Land degradation (direct)	Bray S, Walsh D, Rolfe J, et al. Climate Clever Beef: options to improve business performance and reduce greenhouse gas emissions in northern Australia. Rangel J. 2016;38(3):207–18.	Relative to its gross value (A$5 billion), the northern beef industry is responsible for a sizable proportion of national reportable GHG emissions (8–10%) through enteric methane, savanna burning, vegetation clearing and land degradation.
		Hall TJ, McIvor JG, MacLeod ND, et al. A comparison of stocking methods for beef production in northern Australia: pasture and soil surface condition responses. Rangel J. 2014;36(2):161–74.	Historical stocking methods of continuous, season-long grazing of pastures with little account of growing conditions have caused some degradation within grazed landscapes in northern Australia. Alternative stocking methods have been implemented to address this degradation and raise the productivity and profitability of the principal livestock, cattle.
		Runting RK, Evans L, Bradshaw CJ, et al. Balancing livestock production and environmental outcomes in northern Australia’s tropical savanna under global change. Environ Res Lett. 2024;19:104014.	Performance was measured against a range of sustainability indicators, including environmental (GHG emissions, biodiversity, water intake, and land condition) and agricultural (profit, beef production) outcomes. Our model shows that maintaining historical stocking rates is not environmentally sustainable due to the accelerated land degradation exacerbated by a changing climate.
		Stokes CJ, Ash AJ, Holtum JAM. Fragmentation of Australian rangelands: processes, benefits and risks of changing patterns of land use. Rangel J. 2006;28(2):83–96.	If intensification proceeds without addressing constraints to implementing these management options sustainably then overutilisation and degradation of rangelands is likely to occur
		MacLeod ND, Ash AJ, McIvor JG. An economic assessment of the impact of grazing land condition on livestock performance in tropical woodlands. Rangel J. 2004;26(1):49–71.	A tradeoff would seem to exist between the ability of pastoralists to capitalise on the short-term production advantages of moderately degraded land and the penalty of experiencing feed shortage and an increased risk of promoting further land degradation.
		Phelps DG, Bosch OJH. A quantitative state and transition model for the Mitchell grasslands of central western Queensland. Rangel J. 2002;24(2):242–67.	Concerns of reduced productivity and land degradation in the Mitchell grasslands of central western. Queensland were addressed through a range monitoring program to interpret condition and trend.
		Bortolussi G, McIvor JG, Hodgkinson JJ, Coffey SG, Holmes CR. The northern Australian beef industry, a snapshot. 4. Condition and management of natural resources. Aust J Exp Agric. 2005;45(9):1109–20.	Concerns of reduced productivity and land degradation in the Mitchell grasslands of central western Queensland were addressed through a range monitoring program to interpret condition and trend.
Beef, rangeland, Australia, soil contamination	Soil contamination	Bell LW, Harrison MT, Kirkegaard JA, et al. Opportunities and challenges in Australian grasslands: pathways to achieve future sustainability and productivity imperatives. Crop Pasture Sci. 2014;65(6):489–507.	Overgrazing, soil acidification, changes in hydrological balance, and impacts on water quality are mentioned as environmental issues challenging the sustainability of pasture-based livestock production systems, leading to land degradation and soil contamination.
Human
, Beef, rangeland, Australia, skill/knowledge/training, workers	Skills and knowledge of workers, training	Holmes PR. Rangeland pastoralism in northern Australia: change and sustainability. Rangel J. 2015;37(6):609–16.	The lack of financial literacy and business skill remains. The biggest impediment to most pastoralists achieving financial sustainability.
		Hunt LP, MacLeod ND, McDonald CK, et al. Principles and guidelines for managing cattle grazing in the grazing lands of northern Australia: stocking rates, prescribed fire, paddock size and water points—a review. Rangel J. 2014;36(2):105–19.	Considerable knowledge gained from both research and practical experience in land and herd management. However, it also highlights a limitation in the adoption of improved management due to an inability to predict the effects of changes in practices and combinations thereof. This suggests a need for further training and skill development among workers to better understand and implement effective …
Beef, rangeland, Australia,, workplace, health safety	Workplace Health & Safety standards	Renwick M. Agricultural occupational health and safety in New England, New South Wales: problems, causes and possible solutions. Sydney: University of New South Wales; 1986.	Occupational health hazards and proposal for change.
		Hunt LP, MacLeod ND, McDonald CK, et al. Principles and guidelines for managing cattle grazing in the grazing lands of northern Australia: stocking rates, prescribed fire, paddock size and water points—a review. Rangel J. 2014;36(2):105–19.	The adoption of improved management practices may indirectly contribute to workplace safety by promoting better organization and efficiency, reducing risks associated with livestock handling, and potentially minimizing exposure to hazards such as wildfires.
Beef, rangeland, Australia, health of farmers	Health of farmers	Hunt LP, MacLeod ND, McDonald CK, et al. Principles and guidelines for managing cattle grazing in the grazing lands of northern Australia: stocking rates, prescribed fire, paddock size and water points—a review. Rangel J. 2014;36(2):105–19.	by addressing the adoption of improved management practices, it indirectly contributes to farmer health by potentially reducing stress associated with managing cattle production and enhancing economic returns.
Beef, rangeland, Australia,, health, farm workers	Health of farm/production workers	Hunt LP, MacLeod ND, McDonald CK, et al. Principles and guidelines for managing cattle grazing in the grazing lands of northern Australia: stocking rates, prescribed fire, paddock size and water points—a review. Rangel J. 2014;36(2):105–19.	by addressing the adoption of improved management practices, it indirectly contributes to farmer health by potentially reducing stress associated with managing cattle production and enhancing economic returns.
Beef, rangeland, Australia, consumers' health	Consumers’ health	Bell LW, Harrison MT, Kirkegaard JA, et al. Opportunities and challenges in Australian grasslands: pathways to achieve future sustainability and productivity imperatives. Crop Pasture Sci. 2014;65(6):489–507.	This indicates a growing awareness and concern for consumers' health regarding the quality and sustainability of the products they consume from grassland production systems in Australia.
Social
Beef, rangeland, Australia, community engagement	Community engagement	Bell LW, Harrison MT, Kirkegaard JA, et al. Opportunities and challenges in Australian grasslands: pathways to achieve future sustainability and productivity imperatives. Crop Pasture Sci. 2014;65(6):489–507.	In the pastoral or rangeland systems, there has been an increase in grazing pressure, raising questions about how to balance livestock production with ecological goals. - There have been demographic shifts in farms in the crop-livestock zone, with farm size increasing substantially. - Increased emphasis on cropping in the crop-livestock zone has seen stock density reduced. - There has been an inc…
Beef, rangeland, Australia,, Networks	Networks	Bell LW, Harrison MT, Kirkegaard JA, et al. Opportunities and challenges in Australian grasslands: pathways to achieve future sustainability and productivity imperatives. Crop Pasture Sci. 2014;65(6):489–507.	The National Rangelands NRM Alliance has been developed to improve and coordinate delivery of natural resource management across large-scale pastoral areas.
Beef, rangeland, Australia, employment	Employment (quantity generated)	Puig CJ, Ash AJ, Goss J, et al. Beyond cattle: potential futures of the pastoral industry in the Northern Territory. Rangel J. 2011;33(2):181–94.	The PPFS combined a systems modelling approach of the pastoral industry with scenario explorations to gauge the likely impacts on, and possible industry adaptations to, beef price variation, productivity improvements, diversification of land use, climate change, climate policy and employment.
		Meat & Livestock Australia. State of the Industry Report 2020: The Australian Red Meat and Livestock Industry. Sydney: MLA; 2020. Report No.: A37:A38.	In 2018–19, the Australian red meat and livestock industry employed approximately 434,000 people. Of these, 189,000 were directly employed in the industry. The industry was also responsible for the employment of a further 245,000 people in businesses servicing the red meat and livestock industry.
Beef, rangeland, Australia, livelihood, farmers	Livelihood of livestock farmers	Godde CM, Thorburn PJ, Henderson B, et al. Climate change and variability impacts on grazing herds: insights from a system dynamics approach for semi-arid Australian rangelands. Glob Chang Biol. 2019;25(9):3091–109.	Changes in mean climate and increasing climate variability are affecting grasslands’ carrying capacity, thus threatening the livelihood of millions of people as well as the health of grassland ecosystems. Understanding which farming strategies can be beneficial, where, and when, as well as the enabling mechanisms required to implement them, will be critical for effectively improving rangelands an…
Beef, rangeland, Australia, opportunities, young people/youth	Oportunities for young people	Wu W, Dawson D, Fleming-Muñoz D, Schleiger E, Horton J. The future of Australia’s agricultural workforce [Internet]. Canberra: Queensland Farmers' Federation; 2019. Available from: https://www.qff.org.au/blog/future-australias-agricultural-workforce-report/	Placing a greater emphasis on equipping students with relevant skills, as well as promoting agricultural knowledge and career opportunities at every stage of education within both regional and urban schools, could help increase awareness among young people of the career opportunities in agriculture.
Produced
Beef, rangeland, Australia, energy use	Energy use	Wiedemann SG, Henry BK, McGahan EJ, Grant T. Resource use and greenhouse gas intensity of Australian beef production: 1981–2010. Agric Syst. 2015;133:109–18.	Using a life cycle assessment (LCA) approach with a ‘cradle-to-farm gate’ boundary the changes in greenhouse gas (GHG) emission intensity and key resource use efficiency factors (water use, fossil fuel energy demand and land occupation) are reported for the 30 years from 1981 to 2010, for the Australian beef industry. the increase in supplement and grain use on farms, and the increase in feedlot …
Beef, rangeland, Australia, animal health	Animal health	Hunt LP, MacLeod ND, McDonald CK, et al. Principles and guidelines for managing cattle grazing in the grazing lands of northern Australia: stocking rates, prescribed fire, paddock size and water points—a review. Rangel J. 2014;36(2):105–19.	Management factors that affect cattle production and resource condition, indicating a concern for animal health and welfare. The management principles aim to maintain or improve pasture productivity, which indirectly supports animal health by ensuring adequate forage availability. Specific information on animal health interventions or trends is not provided.
Beef, rangeland, Australia, productivity	Productivity	Hunt LP, MacLeod ND, McDonald CK, et al. Principles and guidelines for managing cattle grazing in the grazing lands of northern Australia: stocking rates, prescribed fire, paddock size and water points—a review. Rangel J. 2014;36(2):105–19.	Four management principles for sound grazing management in northern Australia were formulated as follows: (1) manage stocking rates to meet goals for livestock production and land condition; (2) rest pastures to maintain them in good condition or to restore them from poor condition to increase pasture productivity; (3) devise and apply fire regimes that enhance the condition of grazing land and l…
		Bell LW, Harrison MT, Kirkegaard JA, et al. Opportunities and challenges in Australian grasslands: pathways to achieve future sustainability and productivity imperatives. Crop Pasture Sci. 2014;65(6):489–507.	In order to improve the efficiency and productivity of grassland production systems, we propose and explore in detail a range of practices and innovations that will move systems to new or improved states of productivity or alter efficiency frontiers.
		Ash A, Gleeson T, Bray SG, et al. Boosting the productivity and profitability of northern Australian beef enterprises: exploring innovation options using simulation modelling and systems analysis. Agric Syst. 2015;139:50–65.	While there were slight increases in total methane output fromthese development scenarios, themethane emissions per kg of beef produced were reduced by 20% in scenarios with higher productivity gain. Combinations of technologies or innovative practices applied in a systematic and integrated fashion thus offer scope for providing the productivity and profitability gains necessary to maintain viabl…
		Wiedemann SG, Henry BK, McGahan EJ, Grant T. Resource use and greenhouse gas intensity of Australian beef production: 1981–2010. Agric Syst. 2015;133:109–18.	Over the past three decades major changes have occurred in Australia’s beef industry, affecting productivity and potentially the amount of resources used and environmental impacts from production.
Beef, rangeland, Australia, profit	Profits	Bowen MK, Chudleigh F. Achieving drought resilience in the grazing lands of northern Australia: preparing, responding and recovering. Rangel J. 2021;43(3):67–76.	Northern Australia is characterised by high rainfall variability and extended droughts that challenge sustainable and profitable management of grazing properties. the farm-management economics framework approach can support more informed decision-making by livestock producers and hence enable more profitable and drought resilient extensive livestock production systems.
		Broad KC, Henry BK, Bray S, et al. Use of business analysis in beef businesses to direct management practice change for climate adaptation outcomes. Rangel J. 2016;38(3):273–82.	Beef businesses in northern Australia are facing increased pressure to be productive and profitable with challenges such as climate variability and poor financial performance over the past decade.. improving financial literacy skills, understanding the business’ key performance indicators and modifying practices to improve both business productivity and profitability.
		Nelson BS, Robinson E. Critical success factors of a whole of business extension approach for increased capacity of beef producers and improved enterprise profit and sustainability. Rangel J. 2009;31(1):61–8.	the link between increased profitability and better land management was established for many producers. This learning is reflected in the uptake of recommended grazing practices and the decisions producer participants are now making about their grazing business.
		Rolfe JW, Gowen R, Donaghy P. Rangeland profitability in the northern Gulf region of Queensland: understanding beef business complexity and the subsequent impact on land resource management and environmental outcomes. Rangel J. 2016;38(3):261–72.	Poor profitability and declining equity are common issues for most beef businesses in the region. The beef industry relies primarily on native pasture systems and studies continue to report a decline in the condition and productivity of important land types in the region.
		Ash A, Gleeson T, Bray SG, et al. Boosting the productivity and profitability of northern Australian beef enterprises: exploring innovation options using simulation modelling and systems analysis. Agric Syst. 2015;139:50–65.	While there were slight increases in total methane output fromthese development scenarios, themethane emissions per kg of beef produced were reduced by 20% in scenarios with higher productivity gain. Combinations of technologies or innovative practices applied in a systematic and integrated fashion thus offer scope for providing the productivity and profitability gains necessary to maintain viabl…
Governance
Beef, rangeland, Australia, policies/regulations	Influence on Policies & Regulations	Walker BH, Janssen MA. Rangelands, pastoralists and governments: interlinked systems of people and nature. Philos Trans R Soc Lond B Biol Sci. 2002;357(1421):719–25.	The agent–based model leads to recognition that policies select for certain management practices by creating a template that governs the trajectories of the behaviour of individuals, learning, and overall system dynamics.
Beef, rangeland, Australia, governance	Governance structure	Walker BH, Janssen MA. Rangelands, pastoralists and governments: interlinked systems of people and nature. Philos Trans R Soc Lond B Biol Sci. 2002;357(1421):719–25.	Rangelands with their livestock and human managers do constitute complex adaptive systems. If this is so, then command–and–control approaches to rangeland policy and management are bound to fail.
BEEF: Regenerative, Global
Natural
Beef, regenerative, emission	Net GHG emissions	Kleppel GS. Do differences in livestock management practices influence environmental impacts? Front Sustain Food Syst. 2020;4:57.	RM management may reduce blue withdrawals and GHG emissions by >50%, relative to IC management. Accumulating data also suggest that a significant portion of anthropogenic CO2-eq emissions can be removed from the atmosphere and stored in the soil by applying RM management practices.
		Provenza FD, Kronberg SL, Gregorini P. Is grassfed meat and dairy better for human and environmental health? Front Nutr. 2019;6:26.	Of 80 ways to alleviate climate change, regenerative agriculture—managed grazing, silvopasture, tree intercropping, conservation agriculture, and farmland restoration—jointly rank number one as ways to sequester GHG.
		Dyer JA, Desjardins RL. Reconciling reduced red meat consumption in Canada with regenerative grazing: implications for GHG emissions, protein supply and land use. Atmosphere. 2021;12(8):1005.	Reconciled the soil ecology benefits of forages and ruminants with reducing GHG emissions from beef.
Beef, regenerative, water pollution	Freshwater extraction (water pollution)	Schulte LA, Dale BE, Bozzetto S, et al. Meeting global challenges with regenerative agriculture producing food and energy. Nat Sustain. 2022;5(5):384–88.	Markets for ecosystem services generated on these bioenergy-producing farms—including improved air quality, water quality and carbon sequestration.
Beef, regenerative, waste	Waste generation on farm	Newton P, Civita N, Frankel-Goldwater L, Bartel K, Johns C. What is regenerative agriculture? A review of scholar and practitioner definitions based on processes and outcomes. Front Sustain Food Syst. 2020;4:194.	most commonly mentioned outcomes were aspirations to improve soil health , to sequester carbon , to increase biodiversity , to improve water resources , and to improve the social and/or economic wellbeing of communities .
Beef, regenerative, air pollution	Air pollution	Schulte LA, Dale BE, Bozzetto S, et al. Meeting global challenges with regenerative agriculture producing food and energy. Nat Sustain. 2022;5(5):384–88.	Markets for ecosystem services generated on these bioenergy-producing farms—including improved air quality, water quality and carbon sequestration.
Beef, regenerative, livestock biodiversity	Loss of livestock biodiversity	Mooney R. Regenerative grazing and the benefits of livestock on soils in northern New South Wales [Internet]. Independent Study Project (ISP) Collection. Brattleboro, VT: SIT Study Abroad; 2019 [cited 2024 May 21]. Report No.: 3175. Available from: https://digitalcollections.sit.edu/isp_collection/3175	Regenerative grazing practices are associated with improvements in biodiversity, including the resurgence of native plants and animals.
Beef, regenerative, agriculture, environment, biodiversity	Loss of agri-enviro biodiversity on farm	Teague WR. Forages and pastures symposium: cover crops in livestock production—whole-system approach: managing grazing to restore soil health and farm livelihoods. J Anim Sci. 2018;96(4):1519–30.	Developing and implementing regenerative management protocols that include ruminant grazing animals will be necessary to ensure longterm sustainability and ecological resilience of agroecosystems.
		Mooney R. Regenerative grazing and the benefits of livestock on soils in northern New South Wales [Internet]. Independent Study Project (ISP) Collection. Brattleboro, VT: SIT Study Abroad; 2019 [cited 2024 May 21]. Report No.: 3175. Available from: https://digitalcollections.sit.edu/isp_collection/3175	With regenerative grazing: soil health is improved, paddocks are more resilient to climate variability, a more nutrient dense food supply is produced, water retention increases, GHGs are sequestered, livestock received a happy amount of feed, dependence on chemical inputs is reduced, beneficial microbial life is brought back to the rhizosphere, and biodiversity improves in the form of native plan…
Beef, regenerative, land use	Land use change (indirect)	Dyer JA, Desjardins RL. Reconciling reduced red meat consumption in Canada with regenerative grazing: implications for GHG emissions, protein supply and land use. Atmosphere. 2021;12(8):1005.	Assessed the potential land use changes that might accompany the shifts in the Canadian beef industry that many experts are calling for, along with the carbon footprints of these two production systems.
Beef, regenerative, land degradation	Land degradation (direct)	Rowntree JE, Stanley PL, Maciel IC, et al. Ecosystem impacts and productive capacity of a multi-species pastured livestock system. Front Sustain Food Syst. 2020;4:232.	Regenerative agriculture principles suggest that modern livestock systems can be redesigned to better capitalize on animals' ecological niche as biological up cyclers and may be necessary to fully regenerate some landscapes.
Beef, regenerative, soil contamination	Soil contamination	Newton P, Civita N, Frankel-Goldwater L, Bartel K, Johns C. What is regenerative agriculture? A review of scholar and practitioner definitions based on processes and outcomes. Front Sustain Food Syst. 2020;4:194.	Most commonly mentioned outcomes were aspirations to improve soil health , to sequester carbon , to increase biodiversity , to improve water resources , and to improve the social and/or economic wellbeing of communities .
Human
Beef, regenerative, skill/knowledge/training, workers	Skills and knowledge of workers, training	Mooney R. Regenerative grazing and the benefits of livestock on soils in northern New South Wales [Internet]. Independent Study Project (ISP) Collection. Brattleboro, VT: SIT Study Abroad; 2019 [cited 2024 May 21]. Report No.: 3175. Available from: https://digitalcollections.sit.edu/isp_collection/3175	Regenerative agriculture (RAg) practices require farmers to acquire knowledge and skills in holistic land management, soil health improvement, and planned grazing techniques. - Farmers practicing RAg need to understand principles such as soil regeneration, ecosystem management, and livestock rotation to effectively implement regenerative grazing methods.
Beef, regenerative, workplace, health safety	Workplace Health & Safety standards	Schulte LA, Dale BE, Bozzetto S, et al. Meeting global challenges with regenerative agriculture producing food and energy. Nat Sustain. 2022;5(5):384–88.	Not directly mentioned, the implementation of regenerative and sustainable agricultural systems could potentially benefit farmers' health by reducing exposure to harmful chemicals and promoting sustainable farming practices.
		Vivas J, Hodbod J. Exploring the relationship between regenerative grazing and ranchers’ wellbeing. J Rural Stud. 2024;108:103267. https://doi.org/10.1016/j.jrurstud.2024.103267	Regenerative producers show unique values and system thinking with implications for their wellbeing.
Beef, regenerative, health of farmers	Health of farmers	Schulte LA, Dale BE, Bozzetto S, et al. Meeting global challenges with regenerative agriculture producing food and energy. Nat Sustain. 2022;5(5):384–88.	The implementation of regenerative and sustainable agricultural systems could potentially benefit farmers' health by reducing exposure to harmful chemicals and promoting sustainable farming practices.
Beef, regenerative, health, farm workers	Health of farm/production workers	Schulte LA, Dale BE, Bozzetto S, et al. Meeting global challenges with regenerative agriculture producing food and energy. Nat Sustain. 2022;5(5):384–88.	The health of farm or production workers could be indirectly impacted by the implementation of regenerative and sustainable agricultural systems through improved working conditions and reduced exposure to harmful substances.
Beef, regenerative, consumers' health	Consumers’ health	Dyer JA, Desjardins RL. Reconciling reduced red meat consumption in Canada with regenerative grazing: implications for GHG emissions, protein supply and land use. Atmosphere. 2021;12(8):1005.	Scenario analysis compared four integrated systems for beef, pork and broilers. Slaughter cattle diets were either business as usual (BAU) or grass fed (GF), and the combined red meat consumption could not exceed the recommendation for human health.
		Provenza FD, Kronberg SL, Gregorini P. Is grassfed meat and dairy better for human and environmental health? Front Nutr. 2019;6:26.	Mitigating the impacts of people in the Anthropocene can be enabled through diet to improve human and environmental health, but that will require profound changes in society.
Social
Beef, regenerative, community engagement	Community engagement	Mooney R. Regenerative grazing and the benefits of livestock on soils in northern New South Wales [Internet]. Independent Study Project (ISP) Collection. Brattleboro, VT: SIT Study Abroad; 2019 [cited 2024 May 21]. Report No.: 3175. Available from: https://digitalcollections.sit.edu/isp_collection/3175	Results reflect that RAg grazers also feel more in-touch with their local communities and economics.
Beef, regenerative, Networks	Networks	Gosnell H. Regenerating soil, regenerating soul: an integral approach to understanding agricultural transformation. Sustain Sci. 2022;17(2):603–20.	The integral model facilitates recognition of the connections between soil condition, farmers’ perceptions of and feelings about its condition, ensuing behavior including participation in new networks, and the creation of new norms, all of which create space for the emergence of institutional and systemic change.
Beef, regenerative, employment	Employment (quantity generated)	Mooney R. Regenerative grazing and the benefits of livestock on soils in northern New South Wales [Internet]. Independent Study Project (ISP) Collection. Brattleboro, VT: SIT Study Abroad; 2019 [cited 2024 May 21]. Report No.: 3175. Available from: https://digitalcollections.sit.edu/isp_collection/3175	Adoption of regenerative agriculture practices could potentially create employment opportunities in the agricultural sector, particularly in areas related to soil health management, biodiversity conservation, and sustainable livestock management.
Beef, regenerative, livelihood, farmers	Livelihood of livestock farmers	Teague WR. Forages and pastures symposium: cover crops in livestock production—whole-system approach: managing grazing to restore soil health and farm livelihoods. J Anim Sci. 2018;96(4):1519–30.	In areas where no cropping is possible, grazing of ruminants in a manner that enhances soil health will reduce the C footprint of agriculture much more than reducing domesticated ruminant numbers to reduce enteric GHG emissions, while providing highly nutritious food that has sustained pastoral livelihoods and cultures for centuries.
		Schulte LA, Dale BE, Bozzetto S, et al. Meeting global challenges with regenerative agriculture producing food and energy. Nat Sustain. 2022;5(5):384–88.	The world currently faces a suite of urgent challenges: environmental degradation, diminished biodiversity, climate change and persistent poverty and associated injustices. All of these challenges can be addressed to a large extent through agriculture.
Beef, regenerative, opportunities, young people/youth	Oportunities for young people	Mooney R. Regenerative grazing and the benefits of livestock on soils in northern New South Wales [Internet]. Independent Study Project (ISP) Collection. 2019. Report No.: 3175. Available from: https://digitalcollections.sit.edu/isp_collection/3175	The adoption of regenerative agriculture practices may provide opportunities for young people interested in sustainable farming methods, environmental conservation, and community engagement. The involvement of organizations like the BVL in promoting regenerative agriculture can also create avenues for young people to learn and participate in sustainable land management initiatives.
Produced
Beef, regenerative, energy use	Energy use	Dyer JA, Desjardins RL. Reconciling reduced red meat consumption in Canada with regenerative grazing: implications for GHG emissions, protein supply and land use. Atmosphere. 2021;12(8):1005.	regenerative agriculture practices such as minimizing soil disturbance and chemical inputs, maximizing biodiversity, and keeping soil covered can help minimize climate change, which could indirectly affect energy use by promoting more sustainable agricultural practices that may reduce energy-intensive inputs.
Beef, regenerative, animal health	Animal health	Hayward H. Regenerative agriculture practices provide benefits for ruminant health. Halcyon. 2021.	This is a developing field with new research coming to the fore, providing an exciting opportunity for vets to promote livestock health as integral to a healthy environment for all.
Beef, regenerative, productivity	Productivity	Mooney R. Regenerative grazing and the benefits of livestock on soils in northern New South Wales [Internet]. Independent Study Project (ISP) Collection. Brattleboro, VT: SIT Study Abroad; 2019 [cited 2024 May 21]. Report No.: 3175. Available from: https://digitalcollections.sit.edu/isp_collection/3175	In the Northern NSW area grazers are implementing a variety of regenerative strategies within their paddocks, that have resulted in improvements in both health and productivity of their grazing enterprises, closer ties to their community, and it is a movement deserving of more converts.
Beef, regenerative, profit	Profits	Bennett A. A review of the economics of regenerative agriculture in Western Australia. 2021.	The profitability of regenerative agriculture compared with conventional agriculture was variable, although generally lower.
Governance
Beef, regenerative, policies/regulations	Influence on Policies & Regulations	Teague WR. Forages and pastures symposium: cover crops in livestock production—whole-system approach: managing grazing to restore soil health and farm livelihoods. J Anim Sci. 2018;96(4):1519–30.	To ensure long-term sustainability and ecological resilience of agroecosystems, agricultural production should be guided by policies to ensure regenerative cropping and grazing management protocols.
		Gosnell H. Regenerating soil, regenerating soul: an integral approach to understanding agricultural transformation. Sustain Sci. 2022;17(2):603–20.	The future of RA depends on policy makers, universities, and research institutions providing farmers with the tools they need to be successful as the effects of climate change intensify. Such tools include outreach and engagement programs, funding mechanisms, incentives and tax breaks to support adoption, and support for collaborative research on RA.
Beef, regenerative, governance	Governance structure	Chazdon RL, Guariguata MR. Natural regeneration as a tool for large-scale forest restoration in the tropics: prospects and challenges. Biotropica. 2016;48(6):716–30.	Entifying and modeling the ecological and economic conditions where natural regeneration is a viable and favorable land-use option, developing monitoring protocols for natural regeneration that can be carried out by local communities, and developing enabling incentives, governance structures, and regulatory conditions that promote the stewardship of naturally regenerating forests.
PORK: Industrial, China
Natural
		Tong B, Zhang L, Hou Y, et al. Lower pork consumption and technological change in feed production can reduce the pork supply chain environmental footprint in China. Nat Food. 2023;4:74–83. https://doi.org/10.1038/s43016-022-00640-6	Environmental footprint from the pork supply chain will increase by ~50% from 2017 to 2050.
		Wei Y, Zhang X, Xu M, Chang Y. Greenhouse gas emissions of meat products in China: a provincial-level quantification. Resour Conserv Recycl. 2023;190:106843. https://doi.org/10.1016/j.resconrec.2022.106843	The GHG emissions of Chinese livestock sector were 429 million tons CO2e in 2018. Beef has the highest GHG intensity, followed by mutton, chicken, and pork.
Pork/Pig, industry, China, emission	Net GHG emissions	Dai XW, Liu YQ, Zhang XX, et al. Driving factors of direct greenhouse gas emissions from China's pig industry from 1976 to 2016. J Integr Agric. 2021;20(1):319–29.	The decomposition analysis revealed that structural adjustment in agriculture, growing affluence, and population growth contributed to an increase of the GHG emissions of pork production by 23, 41, and 13 Mt CO2eq, respectively. The technological progress and structural changes in animal husbandry mitigated emissions by –51 and –11 Mt CO2eq, respectively.
		Yan ZG, Zhao Q, Lu L, et al. Evaluation of greenhouse gas emissions from three contrasting integrated crop and livestock production systems during 1991–2016 in Gansu of China. Pak J Agric Sci. 2019;56(2):469–80.	The evaluation of change in GHG emissions from 1991 to 2016 indicated that CO2-eq per kg carcass of pork, beef, and lamb in the 3 production systems generally declined during this period, but emissions per kg DM of potato, rapeseed, and maize increased. However, CO2-eq per ¥ of crop and livestock products tended to decrease from 1991 to 2016, driven mainly by market price and productivity.
Pork/Pig, industry, China, water pollution	Freshwater extraction (water pollution)	Lopez-Pacheco IY, Silva-Núñez A, Silva-Núñez A, et al. Phyco-remediation of swine wastewater as a sustainable model based on circular economy. J Environ Manage. 2021;278:111482.	Uncontrolled release of swine wastewater is a major cause of eutrophication processes. Among the possible treatments, phycoremediation seems to be a sustainable and environmentally friendly option of removing compounds from wastewater such as nitrogen, phosphorus, and some metal ions.
		Liu XY, Zhang YL, Li WH, et al. Study on treatment of swine wastewater by sodium-type mercerizing zeolite. In: Chinese Materials Congress (CMC); 2012; Taiyuan, China.	China's pig industry is developing rapidly, a large amount of wastewater from piggery farm is mostly discharged directly without appropriate recycle and treatment[3-4], which can bring about a serious pollution to the environment[5-6]. The domestic and foreign research shows that anaerobic digestion is an effective way of the swine wastewater treatment.
Pork/Pig, industry, China, waste	Waste generation on farm	Liu XY, Zhang YL, Li WH, et al. Study on treatment of swine wastewater by sodium-type mercerizing zeolite. In: Chinese Materials Congress (CMC); 2012; Taiyuan, China.	China's pig industry is developing rapidly, a large amount of wastewater from piggery farm is mostly discharged directly without appropriate recycle and treatment[3-4], which can bring about a serious pollution to the environment[5-6]. The domestic and foreign research shows that anaerobic digestion is an effective way of the swine wastewater treatment.
		Xu JP, Liu CY, Wang H. Simulation and optimization of one live pig low-carbon industry chain using SD-RCCM. Abstr Appl Anal. 2013;2013:1–7.	In order to extend the pig industry chain and fully utilize pig ordure and other waste, introducing a Clean Development Mechanism (CDM) and household biogas exploitation program is recommended.
Pork/Pig, industry, China, air pollution	Air pollution	Wang HL, Xue Y, Li Q, et al. Can dietary manipulations improve the productivity of pigs with lower environmental and economic cost? A global meta-analysis. Agric Ecosyst Environ. 2020;289:106747.	Inappropriate management of pig manure contributes considerably to pollution of waterbodies by nitrogen (N) and phosphorus (P), and to air pollution by ammonia (NH3) and hydrogen sulfide (H2S) emissions.
		Zhou SZ, Chen LJ, Liu XM, et al. A low-cost deodorizing spray net device for the removal of ammonia emissions in livestock houses. J Clean Prod. 2021;318:128467.	Ammonia (NH3) originating from high-intensity pig farms has caused a global air pollution problem. a deodorizing spray net device (DSND) is designed, which is inexpensive and achieves a good deodorizing effect.
		Yan ZY, Liu Z, Wang Y, et al. Deodorization of pig manure using lignin peroxidase with different electron acceptors. J Air Waste Manag Assoc. 2016;66(4):420–8.	Odor pollution is a big environmental problem caused by large-scale livestock production in China, and developing a practical way to reduce these odors is pressing.. Being the electron acceptors of LiP, 2Na3CO3·3H2O2 and CaO2 performed better than H2O2 in reducing the concentration of eight chemicals, NH3, H2S, and odor intensity from pig manure. The effect of deodorization can last for up to 72 …
		Wang HX, Zhao Y, Tang YY, et al. Study on the pollution status and control measures for the livestock and poultry breeding industry in northeastern China. Environ Sci Pollut Res Int. 2018;25(5):4435–45.	Livestock and poultry breeding industry is one of the main economic pillars of northeastern China. However, the amount of pollutants produced is much higher than that in other parts of China. Based on the pollution status of small farms, biogas can be produced through fermentation, along with the preparation of organic fertilizer, to completely utilize the manure and straw, while obtaining higher…
Pork/Pig, industry, China, livestock biodiversity	Loss of livestock biodiversity	Lander B, Schneider M, Brunson K. A history of pigs in China: from curious omnivores to industrial pork. J Asian Stud. 2020;79(4):865–89.	The domestication of pigs in China led to the development of a wide variety of regional pig breeds, indicating a rich diversity in pig populations. The transformation to modern hog breeds has led to a decline in indigenous pig breeds, reducing plant/livestock biodiversity in China.
Pork/Pig, industry, China, agriculture, environment, biodiversity	Loss of agri-enviro biodiversity on farm	Lander B, Schneider M, Brunson K. A history of pigs in China: from curious omnivores to industrial pork. J Asian Stud. 2020;79(4):865–89.	The domestication of pigs in China led to the development of a wide variety of regional pig breeds, indicating a rich diversity in pig populations. However, the widespread adoption of certain breeds, particularly those bred with European pigs, may have led to a loss of diversity as certain breeds became dominant. The decline in indigenous pig breeds has raised concerns among ecologists and animal…
Pork/Pig, industry, China, land use	Land use change (indirect)	Lander B, Schneider M, Brunson K. A history of pigs in China: from curious omnivores to industrial pork. J Asian Stud. 2020;79(4):865–89.	Vast areas of North and South American farmland are now devoted to growing soybeans to feed hundreds of millions of pigs in China, and the methane, manure, and antibiotic resistance they produce creates environmental and health problems on a global scale.
Pork/Pig, industry, China, land degradation	Land degradation (direct)	Wang HX, Zhao Y, Tang YY, et al. Study on the pollution status and control measures for the livestock and poultry breeding industry in northeastern China. Environ Sci Pollut Res Int. 2018;25(5):4435–45.	Livestock and poultry breeding in northeastern China contribute to land degradation and soil contamination through the arbitrary discharge of pig manure.
Pork/Pig, industry, China, soil contamination	Soil contamination	Yan XT, Zhang Q, Liu L, et al. Hypothetical scenarios estimating and simulating the fate of antibiotics: implications for antibiotic environmental pollution caused by manure application. Sci Total Environ. 2022;822:153177.	If animal waste not being properly treated, the persistent release of antibiotics can further contaminate the soil.
		Lander B, Schneider M, Brunson K. A history of pigs in China: from curious omnivores to industrial pork. J Asian Stud. 2020;79(4):865–89.	The expansion of industrial pig farms has led to land degradation and soil contamination due to the disposal of manure, a valuable fertilizer turned pollutant.
Human
Pork/Pig, industry, China, skill/knowledge/training, workers	Skills and knowledge of workers, training	Wang X. Behind China’s ‘pork miracle’: how technology is transforming rural hog farming [Internet]. The Guardian; 2020 Oct 8 [cited 2022 Dec 13]. Available from: https://www.theguardian.com/environment/2020/oct/08/behind-chinas-pork-miracle-how-technology-is-transforming-rural-hog-farming	Workers in industrial pig farming operations require specialized training to operate and maintain complex machinery and technology, such as automated feeding and water dispensing systems. - With the increasing integration of AI and technology, workers may need additional training in data analysis and management to effectively utilize AI-driven solutions.
Pork/Pig, industry, China, workplace, health safety	Workplace Health & Safety standards	Wang X. Behind China’s ‘pork miracle’: how technology is transforming rural hog farming [Internet]. The Guardian; 2020 Oct 8 [cited 2022 Dec 13]. Available from: https://www.theguardian.com/environment/2020/oct/08/behind-chinas-pork-miracle-how-technology-is-transforming-rural-hog-farming	Industrial pig farming environments prioritize biosecurity measures to prevent disease outbreaks, which may include strict protocols for workers to follow, such as wearing hazmat suits and face masks to minimize disease transmission. - Given the hazardous nature of handling livestock and potentially harmful substances (e.g., disinfectants), workplace health and safety training and protocols are e…
Pork/Pig, industry, China, health of farmers	Health of farmers	Li Y, Wang X, Chen Q, et al. Prevalence, distribution and risk factors of farmer reported swine influenza infection in Guangdong Province, China. Prev Vet Med. 2019;167:1–8.	highlight the importance of understanding the local pig industry and the practices adopted when developing control measures to reduce the risk of SI to pig farms.
Pork/Pig, industry, China, health, farm workers	Health of farm/production workers	Li Y, Wang X, Chen Q, et al. Prevalence, distribution and risk factors of farmer reported swine influenza infection in Guangdong Province, China. Prev Vet Med. 2019;167:1–8.	highlight the importance of understanding the local pig industry and the practices adopted when developing control measures to reduce the risk of SI to pig farms.
		Wang JR, Zhang XM, Zhao SL, et al. Risk analysis of viral diseases in infected pig farms during the lockdown period in China, January to May 2020. Int J Environ Res Public Health. 2022;19(6):3378.	a high farm-level prevalence (28.0%, 95%CI: 16.3–42.5%) of viral diseases in 50 intensive farms in 12 provinces of China. Intensive farms with dead pigs ‘removal by others’ were found to be significantly associated with viral disease positivity.
Pork/Pig, industry, China, consumers' health	Consumers’ health	Kedkovid R, Assavacheep P, Thanawongnuwech R. Major swine viral diseases: an Asian perspective after the African swine fever introduction. Porcine Health Manag. 2020;6(1):20.	Asia is a major pig producer of the world, and at present, African swine fever virus (ASFV) continues to significantly impact the Asian pig industry. Since more than 50% of the world’s pig population is in Asia, ASFV outbreaks in Asia will affect the global pig industry.
		You SB, Liu J, Wang J, et al. African swine fever outbreaks in China led to gross domestic product and economic losses. Nat Food. 2021;2(10):802–6.	African swine fever (ASF) is a fatal and highly infectious haemorrhagic disease that has spread to all provinces in China—the world’s largest producer and consumer of pork.
Social
Pork/Pig, industry, China, community engagement	Community engagement	Wang X. Behind China’s ‘pork miracle’: how technology is transforming rural hog farming [Internet]. The Guardian; 2020 Oct 8 [cited 2022 Dec 13]. Available from: https://www.theguardian.com/environment/2020/oct/08/behind-chinas-pork-miracle-how-technology-is-transforming-rural-hog-farming	Traditional small-scale pig farming operations in rural China are facing challenges due to outbreaks of African swine fever (ASF) and stringent biosecurity measures imposed by the government. - Fear of ASF has led to preventative mass slaughter of pigs owned by small-scale family operations, impacting local communities and traditional ways of life. - Small-scale farmers express reluctance to cont…
Pork/Pig, industry, China, Networks	Networks	VanderWaal K, Deen J. Global trends in infectious diseases of swine. Proc Natl Acad Sci USA. 2018;115(45):11495–500.	A general increasing trend in importance of zoonotic pathogens and show that structural changes in the industry related to intensive swine production shift pathogen prioritization documented. Multinational collaboration networks were strongly shaped by region, colonial ties, and pig trade networks.
Pork/Pig, industry, China, employment	Employment (quantity generated)	Wang X. Behind China’s ‘pork miracle’: how technology is transforming rural hog farming [Internet]. The Guardian; 2020 Oct 8 [cited 2022 Dec 13]. Available from: https://www.theguardian.com/environment/2020/oct/08/behind-chinas-pork-miracle-how-technology-is-transforming-rural-hog-farming	Traditional small-scale pig farming operations provide employment and livelihoods for local communities in rural China, although this is being threatened by government measures to eradicate ASF by closing down small farms. - Large-scale industrial pig farming operations, while highly automated and technologically advanced, may not provide as much direct employment to local communities, relying mo…
Pork/Pig, industry, China, livelihood, farmers	Livelihood of livestock farmers	Wang X. Behind China’s ‘pork miracle’: how technology is transforming rural hog farming [Internet]. The Guardian; 2020 Oct 8 [cited 2022 Dec 13]. Available from: https://www.theguardian.com/environment/2020/oct/08/behind-chinas-pork-miracle-how-technology-is-transforming-rural-hog-farming	Small-scale pig farming has traditionally been a part of rural livelihoods in China, providing not only meat but also fertiliser for fields. - However, the threat of ASF and government measures to contain it have put pressure on small-scale farmers, leading some to abandon pig farming altogether due to the challenges and risks involved. - Industrial-scale pig farming operations, while aiming for …
Pork/Pig, industry, China, opportunities, young people/youth	Oportunities for young people	Wang X. Behind China’s ‘pork miracle’: how technology is transforming rural hog farming [Internet]. The Guardian; 2020 Oct 8 [cited 2022 Dec 13]. Available from: https://www.theguardian.com/environment/2020/oct/08/behind-chinas-pork-miracle-how-technology-is-transforming-rural-hog-farming	In one city, Guiyang in Guizhou province, there are areas designated as “digital towns”, where young rural migrants are employed to generate training data for AI, clicking on images, tagging animals and other objects. Despite stories of AI replacing humans, AI still desperately needs us.
Produced
Pork/Pig, industry, China, energy use	Energy use	Wang X. Behind China’s ‘pork miracle’: how technology is transforming rural hog farming [Internet]. The Guardian; 2020 Oct 8 [cited 2022 Dec 13]. Available from: https://www.theguardian.com/environment/2020/oct/08/behind-chinas-pork-miracle-how-technology-is-transforming-rural-hog-farming	Industrial pig farming operations implement highly efficient systems, as "smartphone factory," which optimize energy consumption and resource utilization. - Farms like NetEase's facility in Lushan employ precision management techniques, including automated feeding and water dispensing systems, to minimize energy waste and ensure efficient operation.
Pork/Pig, industry, China, animal health	Animal health	Liu JK, Zhang XH, Liu YJ, et al. Detection of PCV2e strains in Southeast China. PeerJ. 2018;6:e4473.	Porcine circovirus 2 (PCV2) has been prevalent in swine herds in China since 2002, causing severe economic loss to the pig industry. The number of live pigs in southeast China is > 20 million. Since information on the genetic variation of PCV2 in the Fujian province is limited, the objective of the present work was to investigate the epidemiological and evolutionary characteristics of PCV2 in sou…
		Zhou P, Fan H, Lan T, et al. Fatal swine acute diarrhoea syndrome caused by an HKU2-related coronavirus of bat origin. Nature. 2018;556(7700):255–9.	Cross-species transmission of viruses from wildlife animal reservoirs poses a marked threat to human and animal health. virological, epidemiological, evolutionary and experimental evidence that a novel HKU2-related bat coronavirus, swine acute diarrhoea syndrome coronavirus (SADS-CoV), is the aetiological agent that was responsible for a large-scale outbreak of fatal disease in pigs in China that…
		McOrist S, Kains J, Dufour-Zavala L. Modern pig farming in the People’s Republic of China: growth and veterinary challenges. Rev Sci Tech. 2011;30(3):961–8.	On-farm impact of key virus infections on single-site farm systems; the variable titre and potency of some local vaccines; the low level of technical capacity in laboratories and the lack of training and expertise among farm staff; and the lack of a distinctive representative voice for pig farmers.
Pork/Pig, industry, China, productivity	Productivity	Zhang WM, Zhang C, Zhang Y, Wu YJ, Wang T. Feeding with supplemental squalene enhances the productive performance in boars. Anim Reprod Sci. 2008;104(2–4):445–9.	Dietary supplementation with squalene may increase the productivity of pig industry and potentially benefit for other animal production
		Zhao LG, Wu LY, Huang H. Green total factor productivity of hog breeding in China: application of SE-SBM model and grey relation matrix. Pol J Environ Stud. 2015;24(1):403–12.	The empirical result shows: 1) GTFP of 18 provinces are higher than that at the national level, but the majority of them do not achieve efficient production; 2) hog breeding industry transferred from traditional producing areas to middle areas is not followed up with efficiency improvement.
Pork/Pig, industry, China, profit	Profits	Jia YF, Zhang X, Li S, et al. Production efficiency prediction of pig breeding industry by optimized LSTM computer algorithm under environmental regulation. Sci Program. 2021;2021:Article ID 6687390.	The research process, firstly, analyzes the development of pig breeding industry and the environmental pollution caused by it and, then, introduces green total factor productivity to analyze the profit of pig breeding and the cost of environmental pollution under environmental regulation.'pork China.
Governance
Pork/Pig, industry, China, policies/regulations	Influence on Policies & Regulations	Zhang YZ, Li Z, Wang L, et al. Environmental sustainability assessment of pig manure mono- and co-digestion and dynamic land application of the digestate. Renew Sustain Energy Rev. 2021;137:110580.	A proper location selection of the AD plant in consideration of the soil nutrient conditions and the nutrient availability of the digestate is very important to the gas industry to reduce the digestate management costs through optimized land application area and transportation distance. The results are also referable for policy makers in maximizing the environmental and economic benefits in energ…
		Si RS, Wang X, Deng J, et al. Assessing impact of risk perception and environmental regulation on household carcass waste recycling behaviour in China. Waste Manag Res. 2020;38(5):528–36.	Some policy implications, such as improving households’ risk perception level, enhancing environmental regulation intensity, and classifying to formulate measures, are proposed.
		Li YZ, Zhao X, Liu ZY, et al. Quantitative evaluation of China's pork industry policy: a PMC index model approach. Agriculture. 2021;11(2):168.	To ease the fluctuation of hog prices and maintain the hog market’s stability, the central government of China has issued a series of hog price control policies.
		Wang GY, Wang Y, Wu Y, et al.. Estimation of cost efficiency of fattening pigs, sows, and piglets using SFA approach analysis: evidence from China. PLoS One. 2021;16(1:2	Based on the data of 29 provinces from 2008 to 2019, this paper aims to use the stochastic frontier analysis method to calculate the cost efficiency of fattening pigs, sows, and piglets in three stages of pig production and focuses on the impact of environmental regulation policies on cost efficiency.
		Wang GY, Zhang K, Qian Y, et al.. The regulatory effect of herd structure on pig production under environmental regulation. PLoS One. 2022;17(:4	Estimates the policy effectiveness of environmental regulation based on the big data of Chinese government websites and combines the pig production data of various provinces in China from 2008 to 2018 to construct a mediating effect model, empirically analyzing the relationship between environmental regulations, herd structure, and pig production.
		Bai Z, Zhao J, Wei Z, Jin X, Ma L. Socio-economic drivers of pig production and their effects on achieving sustainable development goals in China. J Integr Environ Sci. 2019;16(1):141–55.	China has not yet reached the turning point; therefore, the government should strengthen its existing regulations and policies to reduce the environmental impacts of pig production and protect its natural resources.
Pork/Pig, industry, China, governance	Governance structure	Bai Z, Zhao J, Wei Z, Jin X, Ma L. Socio-economic drivers of pig production and their effects on achieving sustainable development goals in China. J Integr Environ Sci. 2019;16(1):141–55.	Co-ordinated policies are required to restructure the pig production sector, including the implementation of spatial planning of pig production to areas with high availability of feeds and agricultural land, establishing maximum pig production intensity at the farm level, and technology innovation in whole-chain manure management.
		Ji C, Jin S, Wu J, Wang Y. Managing the pork supply chain through a cooperative: the case of Jinzhong Food Co. Ltd. Int Food Agribus Manag Rev. 2017;20(3):415–26.	The company-led cooperative represents an innovative supply chain governance mechanism in a Chinese context. However, the pork industry has evolved significantly and the time has come for the senior management team at Jinzhong to decide whether or not to keep the cooperative.
POULTRY: Caged, India
Natural
Poultry, India, emission	Net GHG emissions	Chhabra A, Manjunath KR, Panigrahy S, Parihar JS. Greenhouse gas emissions from Indian livestock. Clim Change. 2013;117(1):329–44.	The total nitrous oxide emission from Indian livestock for the year 2003 is estimated at 1.42 Gg/year, with 86.1 % contribution from poultry.
		Patra AK. Estimation of methane and nitrous oxide emissions from Indian livestock. J Environ Monit. 2012;14(10):2673–84.	The contributions of GHG by dairy cattle, non-dairy cattle, buffaloes, goats, sheep and other animals (yak, mithun, horse, donkeys, pigs and poultry) were 30.52, 24.0, 37.7, 4.34, 2.09 and 3.52%, respectively, in 2007.
Poultry, India, water pollution	Freshwater extraction (water pollution)	Baruah MS, Bhatt BP. Recycling of caged layer manure as broiler feed. Indian Vet J. 2008;85(3):293.	Poultry manure disposal is a problem due to issues of odour and soil, water and air pollution.
Poultry, India, waste	Waste generation on farm	Jayathilakan K, Sultana K, Radhakrishna K, Bawa AS. Utilization of byproducts and waste materials from meat, poultry and fish processing industries: a review. J Food Sci Technol. 2012;49(3):278–93.	Besides pollution and hazard aspects, in many cases meat, poultry and fish processing wastes have a potential for recycling raw materials or for conversion into useful products of higher value.
Poultry, India, air pollution	Air pollution	Baruah MS, Bhatt BP. Recycling of caged layer manure as broiler feed. Indian Vet J. 2008;85(3):293.	Poultry manure disposal is a problem due to issues of odour and soil, water and air pollution.
Poultry, India, livestock biodiversity	Loss of livestock biodiversity	Jacob CT, Parida A, Kumar NK. Conservation of India’s agrobiodiversity towards increasing food, nutritional and livelihood security. Curr Sci. 2020;119(4):607–11.	Increase agrobiodiversity of India by conserving the landraces, wild varieties, folk varieties, cultivars, domesticated stocks and breeds.
		Singh R. Status of poultry production in India [Internet]. Pashudhan Praharee; 2019 [cited 2022 Dec 13]. Available from: https://www.pashudhanpraharee.com/status-of-poultry-production-in-india/	Native chicken breeds are under threat of extinction due to various factors, including the introduction of exotic/improved germplasm.
Poultry, India, agriculture, environment, biodiversity	Loss of agri-enviro biodiversity on farm	Singh R. Status of poultry production in India [Internet]. Pashudhan Praharee; 2019 [cited 2022 Dec 13]. Available from: https://www.pashudhanpraharee.com/status-of-poultry-production-in-india/	Native chicken breeds are under threat of extinction due to various factors, including the introduction of exotic/improved germplasm.
Poultry, India, land use	Land use change (indirect)	Khan HH, Khan A, Ahmed S, Perrin J. GIS-based impact assessment of land-use changes on groundwater quality: study from a rapidly urbanizing region of South India. Environ Earth Sci. 2011;63(6):1289–302.	This study attempts to assess the influence of changing land-use patterns on the groundwater quality of the hard rock aquifer system in the Maheshwaram watershed, near Hyderabad, India.
Poultry, India, land degradation	Land degradation (direct)	Baruah MS, Bhatt BP. Recycling of caged layer manure as broiler feed. Indian Vet J. 2008;85(3):293.	Feeding diets incorporating caged layer manure (ClM) increased feed consumption and decreased feed conversion efficiency, potentially leading to land degradation and soil contamination due to increased waste production.
Poultry, India, soil contamination	Soil contamination	Mondal NK, Debnath P, Sen K, Mondal A, Mishra D. Chicken litter: a potential source of arsenic in agricultural soil and its contamination in Cajanus cajan. Int J Environ Sci Technol. 2022;19(8):7359–72.	Highlighted a comprehensive evaluation of chicken litter with respect to the leaching of arsenic under a different pH, contamination of agricultural soil, and accumulation of arsenic in different parts of Pigeon pea (Cajanus cajan). Study results revealed that arsenic leaching from chicken litter is highly pH dependent and alkaline pH is a favourable condition for leaching of arsenic from litter.
Human
Poultry, India, skill/knowledge/training, workers	Skills and knowledge of workers, training	Singh R. Status of poultry production in India [Internet]. Pashudhan Praharee; 2019 [cited 2022 Dec 13]. Available from: https://www.pashudhanpraharee.com/status-of-poultry-production-in-india/	The development of high-yielding layer and broiler varieties, along with standardized practices on nutrition, housing, management, and disease control, has contributed to the growth of the industry. The introduction of improved, exotic genetic material has led to the commercialization of poultry production, with an emphasis on intensive commercial production systems using hybrid birds bred for me…
Poultry, India, workplace, health safety	Workplace Health & Safety standards	Singh AB, Singh A, Pandit T. Respiratory diseases among agricultural industry workers in India: a cross-sectional epidemiological study. Ann Agric Environ Med. 1999;6(2):115–26.	Epidemiological survey for respiratory diseases among agricultural industry workers, such as bakeries, poultry farms, granaries and a sugar refinery was carried out. higher incidence of respiratory disorders was recorded in workers with longer duration of employment
Poultry, India, health of farmers	Health of farmers	Kaur G, Sethi RS. Multiple exposures to poultry barn air and lipopolysaccharide synergistically increase the pulmonary expression of TLR-4 and IL-1β. J Occup Health. 2020;62(:1	Poultry farm workers are exposed to barn air and suffer from various respiratory disorders. The data suggest that long‐term exposures with or without LPS caused lung damage and altered the pulmonary expression of TLR4 and IL‐1β.
Poultry, India, health, farm workers	Health of farm/production workers	Sekhar MS, Sharif NM, Rao TS, Metta M. Genotyping of virulent Escherichia coli obtained from poultry and poultry farm workers using enterobacterial repetitive intergenic consensus-polymerase chain reaction. Vet World. 2017;10(11):1292–8.	Wide genetic diversity and discrimination of virulent E. coli in apparently healthy poultry and poultry farm workers of Andhra Pradesh (India) based on their genotype.
		Kaur G, Sethi RS. Multiple exposures to poultry barn air and lipopolysaccharide synergistically increase the pulmonary expression of TLR-4 and IL-1β. J Occup Health. 2020;62(:1	Poultry farm workers are exposed to barn air and suffer from various respiratory disorders. The data suggest that long‐term exposures with or without LPS caused lung damage and altered the pulmonary expression of TLR4 and IL‐1β.
		Singh AB, Singh A, Pandit T. Respiratory diseases among agricultural industry workers in India: a cross-sectional epidemiological study. Ann Agric Environ Med. 1999;6(2):115–26.	Epidemiological survey for respiratory diseases among agricultural industry workers, such as bakeries, poultry farms, granaries and a sugar refinery was carried out. higher incidence of respiratory disorders was recorded in workers with longer duration of employment
Poultry, India, consumers' health	Consumers’ health	Singh R. Status of poultry production in India [Internet]. Pashudhan Praharee; 2019 [cited 2022 Dec 13]. Available from: https://www.pashudhanpraharee.com/status-of-poultry-production-in-india/	Concerns about antibiotic use in animal feed and its impact on antibiotic resistance highlight the importance of food safety in poultry production. -
Social
Poultry, India, community engagement	Community engagement	Singh R. Status of poultry production in India [Internet]. Pashudhan Praharee; 2019 [cited 2022 Dec 13]. Available from: https://www.pashudhanpraharee.com/status-of-poultry-production-in-india/	The needs of organized and unorganized sectors are very different. Discussions with various stakeholders reveal that poultry sector- especially commercial poultry sector- is flourishing in certain pockets, where amenable environment exists, alongwith backward and forward linkages while the unorganized sector is very dispersed and micro-fragmented.
Poultry, India, Networks	Networks	Pica-Ciamarra U, Otte J. Poultry, food security and poverty in India: looking beyond the farm-gate. Worlds Poult Sci J. 2010;66(2):309–20.	Small-scale poultry farmers may not have strong networks compared to large commercial producers. - However, there may be informal networks among small-scale farmers for sharing knowledge and resources related to poultry farming.
Poultry, India, employment	Employment (quantity generated)	Yadav RP, Gupta B, Bhutia PL, Bisht JK. Socioeconomics and sources of livelihood security in Central Himalaya, India: a case study. Int J Sustain Dev World Ecol. 2017;24(6):545–53.	Agroforestry, livestock (dairy and poultry/goat rearing) and labour employment are the major sources of income to the people in the watershed.
		Pica-Ciamarra U, Otte J. Poultry, food security and poverty in India: looking beyond the farm-gate. Worlds Poult Sci J. 2010;66(2):309–20.	Poultry farming and full (or part) time employment along the supply chain only represent a path out of poverty for a limited number of households, whereas increased availability and affordability of poultry meat and eggs for both rural and urban poor, which are mostly net buyers of food, is the most effective way through which poultry sector development can contribute to improved nutrition (and p…
		Panda B, Mohapatra SC. Poultry development strategies in India. Worlds Poult Sci J. 1993;49(3):265–73.	The retail value of poultry and poultry products was about 35 billion rupees in 1991 compared with around 8 and 0.65 billion rupees in 1980 and 1961, respectively. The increase in poultry production also created employment for about 100 000 farm workers.
		Singh R. Status of poultry production in India [Internet]. Pashudhan Praharee; 2019 [cited 2022 Dec 13]. Available from: https://www.pashudhanpraharee.com/status-of-poultry-production-in-india/	It is estimated that with a poultry population of 729 million [30% layers at around 215 million and 40% broilers at around 480 million] small and medium farmers are mostly engaged in contract farming system under larger integrators and there are around 30 million farmers engaged in backyard poultry as per 19th Livestock Census.
Poultry, India, livelihood, farmers	Livelihood of livestock farmers	Pica-Ciamarra U, Otte J. Poultry, food security and poverty in India: looking beyond the farm-gate. Worlds Poult Sci J. 2010;66(2):309–20.	Poultry farming and full (or part) time employment along the supply chain only represent a path out of poverty for a limited number of households, whereas increased availability and affordability of poultry meat and eggs for both rural and urban poor, which are mostly net buyers of food, is the most effective way through which poultry sector development can contribute to improved nutrition (and p…
Poultry, India, opportunities, young people/youth	Oportunities for young people	Kumar M, Dahiya SP, Ratwan P. Backyard poultry farming in India: a tool for nutritional security and women empowerment. Biol Rhythm Res. 2021;52(10):1476–91.	Backyard poultry farming is mostly popular in rural and resource-poor areas of India and provides rural families with income, nutritionally rich food sources (meat and eggs), boosts up women and unemployed youth, and reduces the gap between demand and supply of poultry eggs and meat.
		Baishya SK, Sangtam HM, Tungoe M, Meyase M, Tongoe Z, Deka BC, et al. Empowering rural tribal youth through agripreneurship—evidence from a case study in North East India. Curr Sci. 2021;120(12):1854–8.	Four enterprises, viz. quality piglet production, poultry farming with hatchery unit, mushroom production with spawn production unit and cut-flower production were promoted. The output and outcome of the study over the last four years (2016–2020) revealed that a total of 194 rural tribal youths from 22 villages have been running the various enterprises successfully and generating a handsome incom…
Produced
Poultry, India, energy use	Energy use	Kumar S, Kumar R, Dey A. Energy budgeting of crop-livestock-poultry integrated farming system in irrigated ecologies of eastern India. Indian J Agric Sci. 2019;89(6):1017–22.	It was found that goatry and poultry farming are of least energy efficient agricultural production systems, because they produced negative energy mileage.
Poultry, India, animal health	Animal health	Bessell PR, Kushwaha P, Mosha R, Woolley R, Al-Riyami L, Gammon N. Assessing the impact of a novel strategy for delivering animal health interventions to smallholder farmers. Prev Vet Med. 2017;147:108–16.	In almost all areas in which village poultry are raised Newcastle disease (ND) is identified as one of the biggest causes of poultry loss, this is often coupled with a lack of knowledge of poultry management practices.
Poultry, India, productivity	Productivity	Chatterjee RN, Rajkumar U. An overview of poultry production in India. Indian J Anim Health. 2015;54(2):89–108.	Development of high yielding layer (310-340 eggs) and broiler (2.4-2.6 kg at 6 wks) varieties together with standardized package of practices on nutrition, housing, management and disease control have contributed to spectacular growth rates in egg (4-6% per annum) and broiler production (8-10% per annum) in India. The annual per capita availability also increased to 60 eggs and 2.5 Kg of meat, co…
		Vandana GD, Sejian V, Lees AM, Pragna P, Silpa MV, Maloney SK. Heat stress and poultry production: impact and amelioration. Int J Biometeorol. 2021;65(2):163–79.	While the poultry industry has grown worldwide, it is recognized that a major constraint on their productivity is heat stress, especially in hot and humid tropical regions. This constraint is predicted to increase especially, in the tropics
		Ryba R. Evaluating the economic impacts of a cage-free animal welfare policy in Southeast Asian and Indian egg production: a systematic review. Eval Rev. 2024;0(0). https://doi.org/10.1177/0193841X241280681	Animal welfare is increasingly understood to be a key component of sustainable agricultural production.
Poultry, India, profit	Profits	Saran S, Sasidhar PVK, Singh R. Indian poultry industry: current scenario and future prospects: a review. Indian J Anim Sci. 2005;75(12):1440–5.	Contracting growing and marketing activities leading to sustained profit margins.
Governance
Poultry, India, policies/regulations	Influence on Policies & Regulations	Saran S, Sasidhar PVK, Singh R. Indian poultry industry: current scenario and future prospects: a review. Indian J Anim Sci. 2005;75(12):1440–5.	Integrated production, a market transition from live birds to chilled and frozen products, and policies that ensure input supplies at conipetitive prices are keys to sustain the present production and for future growth and development of poultry sector in India, have been advocated.
		Hellin J, Krishna VV, Erenstein O, Boeber C. India’s poultry revolution: implications for its sustenance and the global poultry trade. Int Food Agribus Manag Rev. 2015;18(A):151–64. Available from: https://repository.cimmyt.org/bitstreams/a1b1dd99-13b7-409d-b3c4-2cda9473aea6/download	An appropriate institutional and policy environment should enable India’s poultry revolution to continue into the future – with due attention for feed market development and the environment.
Poultry, India, governance	Governance structure	Mehta R, Nambiar RG. The poultry industry in India. In: Poultry in the 21st Century. Proceedings of the FAO Conference; 2007 Nov; Bangkok, Thailand. Rome: FAO; 2007. p. 5–7.	The govern-ment has funded several research activities, set up a number of poultry estates in collabora-tion with agencies like the National Bank for Agriculture and Rural Development (NABARD),provided veterinary health care services, and made animal health and diagnostic facilitiesavailable.
		Singh V, Sonwani S. Participation of government in poultry farming sector: a study in Chhattisgarh state. J Livest Sci. 2021;12:17–22.	Backyard poultry production promotes income opportunities, particularly for the weaker sections in the rural and tribal areas. This article is based on survey of literature of secondary sources. It analyses the impact of the poultry farm sector in terms of sustainable livelihood, economic development, and employment generation. Furthermore it also looks it as a method of participatory governance …
POULTRY: Free range, Europe
Natural
Poultry, Europe, emission	Net GHG emissions	González-García S, Gomez-Fernández Z, Dias AC, Feijoo G, Moreira MT, Arroja L. Life cycle assessment of broiler chicken production: a Portuguese case study. J Clean Prod. 2014;74:125–34.	The environmental results were compared with other published Life Cycle Assessment studies of chicken production in other countries, with special attention paid to the quantification of greenhouse gas emissions. A number of improvement actions are proposed to reduce the environmental impacts of poultry litter management and feed production. the GHG emissions per functional unit, were in accordanc…
		Taylor RC, Omed H, Edwards-Jones G. The greenhouse emissions footprint of free-range eggs. Poult Sci. 2014;93(1):231–7.	Greenhouse gas emissions averaged a global warming potential of 2.2 kg of CO2 e/dozen eggs, or 1.6 kg of CO2 equivalent (e)/kg (assuming average egg weight of 60 g). One kilogram of protein from free-range eggs produces 0.2 kg of CO2 e, lower than the emissions from white or red meat (based on both kg of meat and kg of protein).
Poultry, Europe, water pollution	Freshwater extraction (water pollution)	Kupiec JM. Risk assessment of water quality in the vicinity of a large-scale farm specializing in laying hens. Agrochimica. 2019;63(2):169–83.	The research indicates that the large-scale poultry farm in Żylice negatively affected the quality of surface waters in its surroundings. The highest degree of physical and chemical degradation of waters was recorded in the watercourse closest to the farm.
Poultry, Europe, waste	Waste generation on farm	Tańczuk M, Junga R, Kolasa-Więcek A, Niemiec P. Assessment of the energy potential of chicken manure in Poland. Energies. 2019;12(7):1244.	Animal waste, including chicken manure, is a category of biomass considered for application in the energy industry.
		Janczak D, Kozłowski K, Brzoski M, Jeżowska A, Mazurkiewicz J. Energetic usage of slaughter waste as the substrate for biogas production. In: Farm Machinery and Processes Management in Sustainable Agriculture. IX Int Sci Symp; 2017. p. 130–5. Available from: https://www.academia.edu/64544537	The slaughterhouse waste (especially category II) is an energy waste that is suitable for use in agricultural biogas.
Poultry, Europe, air pollution	Air pollution	Cambra-López M, Aarnink AJA, Zhao Y, Calvet S, Torres AG. Airborne particulate matter from livestock production systems: a review of an air pollution problem. Environ Pollut. 2010;158(1):1–17.	Concentrations of endotoxins around livestock production areas are also high, found in the range between 0.66 and 23.22 endotoxin units (EU) m−3 . These concentrations can be easily exceeded inside livestock houses, reaching maximum values of 761 EU m−3 for dairy cows , and 8120 EU m−3 for free-range hens.
		Sossidou EN, Dal Bosco A, Castellini C, Grashorn MA. Effects of pasture management on poultry welfare and meat quality in organic poultry production systems. Worlds Poult Sci J. 2015;71(2):375–84.	Pasture management is essential in order to keep high health and welfare status in the flock. Mud can increase fly breeding areas, transmit diseases, create unsafe footing and increase pollution, and the area directly outside the poultry house tends to suffer the greatest amount of damage, due to the intensive foraging and scratching of hens.
Poultry, Europe, livestock biodiversity	Loss of livestock biodiversity	Vaarst M, Steenfeldt S, Horsted K. Sustainable development perspectives of poultry production. Worlds Poult Sci J. 2015;71(4):609–20.	Most of these breeds are kept by smallholder farmers throughout the world, who produce a large part of the world's poultry meat and eggs, and at the same time conserve some of the world's livestock breeds. Many of these breeds are locally adapted, multi-purpose, and indigenous, and suited to various farming enterprises. The current breeds in industrial systems are almost exclusively single purpos…
		Amalraj A, Van Meirhaeghe H, Lefort A-C, et al. Factors affecting poultry producers’ attitudes towards biosecurity. Animals. 2024;14:1603. https://doi.org/10.3390/ani14111603	The prevention of the spread of poultry diseases within and among farms largely depends on the adoption of good biosecurity practices. The education level had a positive effect on perception about biosecurity.
Poultry, Europe, agriculture, environment, biodiversity	Loss of agri-enviro biodiversity on farm	Vaarst M, Steenfeldt S, Horsted K. Sustainable development perspectives of poultry production. Worlds Poult Sci J. 2015;71(4):609–20.	Most breeds in industrial systems are single-purpose breeds, eradicating multi-purpose and indigenous breeds, reducing biodiversity.
Poultry, Europe, land use	Land use change (indirect)	Vaarst M, Steenfeldt S, Horsted K. Sustainable development perspectives of poultry production. Worlds Poult Sci J. 2015;71(4):609–20.	Livestock activities contribute to changes in land use, including increased cropland, affecting biodiversity.
Poultry, Europe, land degradation	Land degradation (direct)	Sossidou EN, Dal Bosco A, Castellini C, Grashorn MA. Effects of pasture management on poultry welfare and meat quality in organic poultry production systems. Worlds Poult Sci J. 2015;71(2):375–84.	Pasture management practices aim to prevent soil erosion and maintain grass cover.
Poultry, Europe, soil contamination	Soil contamination	Miao ZH, Glatz PC, Ru YJ. Free-range poultry production: a review. Asian-Australas J Anim Sci. 2005;18(1):113–32.	Free-range eggs may contain residues of gamma-BHC, pp’-DDT, and pp’-DDE, highlighting potential soil contamination from chemicals used in pastures or crops.
Human
Poultry, Europe, skill/knowledge/training, workers	Skills and knowledge of workers, training	Miao ZH, Glatz PC, Ru YJ. Free-range poultry production: a review. Asian-Australas J Anim Sci. 2005;18(1):113–32.	Free-range growers need to have a good knowledge of stockmanship and animal health management, as the birds being used at the present time are not hardy enough for climatic extremes and lack the immunity to the wild strains of common diseases.
Poultry, Europe, workplace, health safety	Workplace Health & Safety standards	Monso E, Schenker M, Radon K, Riu E, Magarolas R, McCurdy S, et al. Region-related risk factors for respiratory symptoms in European and Californian farmers. Eur Respir J. 2003;21(2):323–31.	The study highlights respiratory symptoms among farmers, suggesting potential occupational health risks. Factors such as working inside confinement buildings and greenhouses are associated with chronic bronchitis. Indoor handling of animal and/or vegetal products has been implicated in toxic pneumonitis. High indoor dust exposure and working in small workplaces are related to chronic bronchitis. …
Poultry, Europe, health of farmers	Health of farmers	Radon K, Danuser B, Iversen M, Monso E, Weber C, Hartung J, et al. Air contaminants in different European farming environments. Ann Agric Environ Med. 2002;9(1):41–8.	The study suggests that farmers are at risk of developing respiratory diseases due to exposure to high concentrations of dust, endotoxins, and microorganisms in their working environments.
		Monso E, Schenker M, Radon K, Riu E, Magarolas R, McCurdy S, et al. Region-related risk factors for respiratory symptoms in European and Californian farmers. Eur Respir J. 2003;21(2):323–31.	The study focuses on respiratory symptoms among farmers, indicating potential health issues related to their occupation, such as chronic bronchitis and toxic pneumonitis.
Poultry, Europe, health, farm workers	Health of farm/production workers	Monso E, Schenker M, Radon K, Riu E, Magarolas R, McCurdy S, et al. Region-related risk factors for respiratory symptoms in European and Californian farmers. Eur Respir J. 2003;21(2):323–31.	The study discusses the prevalence of respiratory symptoms such as rhinitis, asthma, chronic bronchitis, and toxic pneumonitis among European and Californian farmers. It identifies occupational exposures, such as poultry and rabbit farming, flower growing, and the cultivation of grain and oil-producing plants, as statistically significant risk factors for these respiratory symptoms.
		Vaarst M, Steenfeldt S, Horsted K. Sustainable development perspectives of poultry production. Worlds Poult Sci J. 2015;71(4):609–20.	Farm workers, including owners, are at risk of health issues such as infections with antibiotic-resistant bacteria and allergies to antibiotics. Chicken catchers, for example, face hazardous working conditions promoting injuries and illness.
Poultry, Europe, consumers' health	Consumers’ health	Schoeters G, Hoogenboom R. Contamination of free‐range chicken eggs with dioxins and dioxin‐like polychlorinated biphenyls. Mol Nutr Food Res. 2006;50(10):908–14.	Eggs from free-range chicken are increasingly becoming an important part of the diet. These eggs have a higher risk of being contaminated with increased levels of dioxins and DL-PCB than barn or cage eggs.
		McMullin P. Infectious diseases in free-range compared to conventional poultry production. Avian Pathol. 2022;51(5):424–34.	The rise in free-range production has seen the return of some diseases. Biosecurity is a critical tool for disease control in all production systems, particularly when disease challenge is high or farms are in a high poultry density area.
		Osimani A, Aquilanti L, Pasquini M, Clementi F. Prevalence and risk factors for thermotolerant species of Campylobacter in poultry meat at retail in Europe. Poult Sci. 2017;96(9):3382–91.	The thermotolerant species Campylobacter jejuni, Campylobacter coli, Campylobacter lari and Campylobacter upsaliensis are the causative agents of the human illness called campylobacteriosis. This infection represents a threat for the health of consumers in Europe. It is well known that poultry meat is an important food vehicle of Campylobacter infection.
Social
Poultry, Europe, community engagement	Community engagement	Vaarst M, Steenfeldt S, Horsted K. Sustainable development perspectives of poultry production. Worlds Poult Sci J. 2015;71(4):609–20.	Poultry production, especially on small-scale farms, can be integrated into various farming systems globally, contributing to the livelihood of households. Local production offers potential for minimal transport and fossil fuel usage, benefiting communities by reducing environmental impact and providing income opportunities, particularly for women. However, the dominance of global corporations in…
Poultry, Europe, Networks	Networks	Vaarst M, Steenfeldt S, Horsted K. Sustainable development perspectives of poultry production. Worlds Poult Sci J. 2015;71(4):609–20.	The poultry sector comprises a contrast between dominant global corporations and small-scale producers, particularly in the Global South. This diversity presents opportunities for exploring and exploiting various trends and development spurs. However, the concentration of the market in the hands of a few large companies, with a CR4 of 58.5% for broilers in the USA in 2010, raises concerns about m…
Poultry, Europe, employment	Employment (quantity generated)	Vaarst M, Steenfeldt S, Horsted K. Sustainable development perspectives of poultry production. Worlds Poult Sci J. 2015;71(4):609–20.	Poultry farming, especially on industrial farms, involves various social aspects related to employment, including working conditions, health risks, and fairness of employment contracts. Farm workers, including owners, are at risk of health issues such as infections with antibiotic-resistant bacteria and allergies to antibiotics. Chicken catchers, for example, face hazardous working conditions pro…
Poultry, Europe, livelihood, farmers	Livelihood of livestock farmers	Vaarst M, Steenfeldt S, Horsted K. Sustainable development perspectives of poultry production. Worlds Poult Sci J. 2015;71(4):609–20.	Poultry production contributes significantly to the livelihoods of households globally, with a special emphasis on women's involvement, particularly in individual, family, and small-scale farms. Village poultry plays a significant role in poverty alleviation and household food security in many developing countries, highlighting its importance for the livelihoods of livestock farmers. However, cha…
Poultry, Europe, opportunities, young people/youth	Oportunities for young people	Vaarst M, Steenfeldt S, Horsted K. Sustainable development perspectives of poultry production. Worlds Poult Sci J. 2015;71(4):609–20.	Given the significance of poultry farming in household livelihoods and the potential for small-scale production, there may be opportunities for young people, particularly in regions where poultry farming is prevalent.
Produced
Poultry, Europe, energy use	Energy use	Leinonen I, Williams AG, Wiseman J, Guy J, Kyriazakis I. Predicting the environmental impacts of chicken systems in the United Kingdom through a life cycle assessment: broiler production systems. Poult Sci. 2012;91(1):8–25.	The direct use of gas, oil, and electricity were generally lower in free-range and organic systems compared with their use in the standard indoor system.
Poultry, Europe, animal health	Animal health	Alexander DJ, Brown IH. History of highly pathogenic avian influenza. Rev Sci Tech. 2009;28(1):19–38.	All sectors of the poultry population have been affected, but free-range commercial ducks, village poultry, live bird markets and fighting cocks seem especially significant in the spread of the virus.
		Miao ZH, Glatz PC, Ru YJ. Free-range poultry production: a review. Asian-Australas J Anim Sci. 2005;18(1):113–32.	Exposure of free-range birds to diseases contributes to a high mortality under free-range systems. Vaccination of the common diseases is an effective strategy, but it is unlikely to control the diseases spread by wild birds.
Poultry, Europe, productivity	Productivity	Miao ZH, Glatz PC, Ru YJ. Free-range poultry production: a review. Asian-Australas J Anim Sci. 2005;18(1):113–32.	The production of free-range birds fluctuates with the season more than the birds kept in cage and barn production systems because of the better control over the hen’s environment and nutritional intake.
Poultry, Europe, profit	Profits	Miao ZH, Glatz PC, Ru YJ. Free-range poultry production: a review. Asian-Australas J Anim Sci. 2005;18(1):113–32.	The production of free-range birds fluctuates with the season more than the birds kept in cage and barn production systems because of the better control over the hen’s environment and nutritional intake.
Governance
Poultry, Europe, policies/regulations	Influence on Policies & Regulations	Perry GC, editor. Welfare of the laying hen. Vol. 27. Wallingford: CABI; 2004.	A review of UK legislation on welfare is currently under way to extend such standards to all animals kept by man. Future government policy is to ensure sustainable development, and a new animal health and welfare strategy is being developed.
		Bessei W. Impact of animal welfare on worldwide poultry production. Worlds Poult Sci J. 2018;74(2):211–24.	the management conditions for laying hens in Europe have been regulated in detail by national laws and EU-Directives.
		Beaumont C, Lebihan-Duval E, Mignon-Grasteau S, Leterrier C. The European experience in poultry welfare—a decade ahead. Poult Sci. 2010;89(4):825–31.	Farm animal welfare is a major issue in Europe, which resulted in regulations and development of research dedicated to animal welfare, especially on standard poultry production, which is often considered as resulting in very poor welfare.
Poultry, Europe, governance	Governance structure	Beaumont C, Lebihan-Duval E, Mignon-Grasteau S, Leterrier C. The European experience in poultry welfare—a decade ahead. Poult Sci. 2010;89(4):825–31.	The regulations and policies regarding farm animal welfare in Europe are influenced by scientific reports and research findings. These regulations aim to ensure the welfare of animals and are based on the recognition of animals as sentient beings. Research in the field focuses on translating laboratory findings to commercial conditions, investigating links between genetics and adaptation, and ide…
ANTHROPROTEIN: Plant based, Global
Natural
Plant based protein, emission	Net GHG emissions	Roos E, Karlsson H, Witthöft C, Sundberg C, Tidåker P. Protein futures for Western Europe: potential land use and climate impacts in 2050. Reg Environ Change. 2017;17(2):367–77.	The ‘ecological leftover’ scenario required the least cropland as compared with the other meat-containing scenarios, but all available pasture was used, and GHG emissions were higher if meat consumption was not capped at healthy levels.
		Carlsson-Kanyama A, Gonzalez AD. Potential contributions of food consumption patterns to climate change. Am J Clin Nutr. 2009;89(5 Suppl):1704S–1709S.	For plant-based foods (with the exception of rice), emissions of carbon dioxide often are the dominant contribution and with nitrous oxide present in small percentages. For animalbased foods and rice, the non–carbon dioxide gases contribute significantly. Plant foods based on vegetables, cereals, and legumes present the lowest GHG emissions with the exception of those transported by airplanes.
		Jafarzadeh S, Qazanfarzadeh Z, Majzoobi M, Sheiband S, Oladzadabbasabad N, Esmaeili Y, et al. Alternative proteins: a path to sustainable diets and environment. Curr Res Food Sci. 2024;9:100882. doi:10.1016/j.crfs.2024.100882.	The global warming potential (GWP) of a protein source product is considerably depends on various factors such as product type, protein content, and geographical location. Plant-based burger patties (soymeal and pumpkin seed flour) had a lower environmental impact (>10 times) than meat burger patties (beef, pork, and chicken) per mass.
		Kim BF, Santo RE, Scatterday AP, et al. Country-specific dietary shifts to mitigate climate and water crises. Glob Environ Chang. 2020;62:101926.	Relative to exclusively plant-based (vegan) diets, diets comprised of plant foods with modest amounts of low-food chain animals (i.e., forage fish, bivalve mollusks, insects) had comparably small GHG and water footprints.
		Cusworth G, Kirwan J, Scott C, et al. Agroecological break out: legumes, crop diversification and the regenerative futures of UK agriculture. J Rural Stud. 2021;88:126–37.	there are growing concerns around its greenhouse gas emissions and impacts on soil health and biodiversity. In response, there is a resurgence of interest in legumes as a solution to these problems, as part of a wider shift towards agroecological management.
		Gonzalez AD, Frostell B, Carlsson-Kanyama A. Protein efficiency per unit energy and per unit greenhouse gas emissions: potential contribution of diet choices to climate change mitigation. Food Policy. 2011;36(5):562–70.	The results confirmed that animal-based foods are associated with higher energy use and GHG emissions than plant-based foods, with the exception of vegetables produced in heated greenhouses.
Plant based protein, water pollution	Freshwater extraction (water pollution)	Goldstein B, Moses R, Sammons N, Birkved M, Hauschild MZ. Potential to curb the environmental burdens of American beef consumption using a novel plant-based beef substitute. PLoS One. 2017;12(1:2	Substituting 10%, 25%, and 50% of ground beef with PBB results in substantial reductions in annual US dietary water consumption.
Plant based protein, waste	Waste generation on farm	Sadhukhan J, Joshi R, Bassett J, et al. Perspectives on “game changer” global challenges for sustainable 21st century: plant-based diet, unavoidable food waste biorefining, and circular economy. Sustainability. 2020;12(5):1976.	In the arena of sustainable diet, comprehensive life cycle assessment using the global life cycle inventory datasets and recommended daily servings is conducted to rank food choices, covering all food groups from fresh fruits/vegetables, lentils/pulses and grains to livestock, with regard to health and the environment, to emphasise the essence of plant-based diet, especially plant-based sources o…
Plant based protein, air pollution	Air pollution	Sadhukhan J, Joshi R, Bassett J, et al. Perspectives on “game changer” global challenges for sustainable 21st century: plant-based diet, unavoidable food waste biorefining, and circular economy. Sustainability. 2020;12(5):1976.	Livestock production can contribute to air pollution through emissions of gases such as methane and ammonia. Biorefinery systems offer alternative, more efficient methods for managing waste and reducing pollution. Implementation of sustainable biorefinery systems can potentially contribute to reducing air pollution by minimizing the need for conventional, resource-intensive processes associated w…
Plant based protein, livestock biodiversity	Loss of livestock biodiversity	Goldstein B, Moses R, Sammons N, Birkved M, Hauschild MZ. Potential to curb the environmental burdens of American beef consumption using a novel plant-based beef substitute. PLoS One. 2017;12(1:2	Demand for plant-based oils in PBB production has the potential to increase land use pressures in biodiversity hotspots.
Plant based protein, agriculture, environment, biodiversity	Loss of agri-enviro biodiversity on farm	Goldstein B, Moses R, Sammons N, Birkved M, Hauschild MZ. Potential to curb the environmental burdens of American beef consumption using a novel plant-based beef substitute. PLoS One. 2017;12(1:2	The substitution of 10%, 25% and 50% of ground beef with plant-based burger (PBB) at the national scale results in substantial reductions in annual US dietary greenhouse gas emissions (4.55±45.42 Mt CO2 equivalents), water consumption (1.30±12.00 km3) and land occupation (22300±190100 km2).
		Cusworth G, Kirwan J, Scott C, et al. Agroecological break out: legumes, crop diversification and the regenerative futures of UK agriculture. J Rural Stud. 2021;88:126–37.	There are growing concerns around its greenhouse gas emissions and impacts on soil health and biodiversity. In response, there is a resurgence of interest in legumes as a solution to these problems, as part of a wider shift towards agroecological management.
		Cusworth G, Kirwan J, Scott C, et al. Legume dreams: the contested futures of sustainable plant-based food systems in Europe. Glob Environ Chang. 2021;69:102278.	The environmental consequences of agriculture (biodiversity loss, high greenhouse gas emissions, water pollution) and the health outcomes of modern diets (heart disease, cancer, diabetes, obesity) become better known, so great and varied hopes are being expressed about the future role of legumes in the food system.
		Machovina B, Feeley KJ, Ripple WJ. Biodiversity conservation: the key is reducing meat consumption. Sci Total Environ. 2015;536:419–31.	Impacts can be remediated through several solutions: (1) reducing demand for animal-based food products and increasing proportions of plant-based foods in diets, the latter ideally to a global average of 90% of food consumed.
Plant based protein, land use	Land use change (indirect)	Stehfest E, Bouwman L, van Vuuren DP, den Elzen MGJ, Eickhout B, Kabat P. Climate benefits of changing diet. Clim Change. 2009;95(1–2):83–102.	Dietary changes could therefore not only create substantial benefits for human health a+B18+E17.
		Roos E, Karlsson H, Witthöft C, Sundberg C, Tidåker P. Greedy or needy? Land use and climate impacts of food in 2050 under different livestock futures. Glob Environ Chang. 2017;47:1–12.	Dietary shift to plant-based projected diet reduce the land use and GHG emission.
Plant based protein, land degradation	Land degradation (direct)	Chen ZY, Jin S, Wang Q, et al. Exploring text mining for recent consumer and sensory studies about alternative proteins. Foods. 2021;10(11):2585.	Increased meat consumption has been associated with the overuse of fresh water, underground water contamination, land degradation, and negative animal welfare. To mitigate these problems, replacing animal meat products with alternatives such as plant-, insect-, algae-, or yeastfermented- based proteins, and/or cultured meat, is a viable strategy.
Plant based protein, soil contamination	Soil contamination	Sadhukhan J, Joshi R, Bassett J, et al. Perspectives on “game changer” global challenges for sustainable 21st century: plant-based diet, unavoidable food waste biorefining, and circular economy. Sustainability. 2020;12(5):1976.	Sustainable biorefinery systems and plant-based protein sourcing are proposed as strategies to promote soil health and minimize contamination through more efficient resource utilization and waste management. Utilizing sustainable biorefinery systems can potentially reduce soil contamination associated with conventional agricultural practices by minimizing the use of chemical fertilizers and pesti…
Human
, Plant based protein, skill/knowledge/training, workers	Skills and knowledge of workers, training	Didinger C, Thompson H. Motivating pulse-centric eating patterns to benefit human and environmental well-being. Nutrients. 2020;12(11):3500.	To mitigate perceived barriers and drive consumption, we suggest application of the Information-Motivation-Behavioral Skills Model and emphasis of three main benefits of pulses as motivators: (1) culinary versatility, (2) sustainability, and (3) healthfulness.
		Collier ES, Oberrauter LM, Normann A, Norman C, Norman P. Making more sustainable food choices one meal at a time: psychological and practical aspects of meat reduction and substitution. Foods. 2022;11(9):1173.	Agency and practical skills, including increasing knowledge in preparing meals with plant-based proteins, likely play a role in bridging this intention–behaviour gap.
		Fernandez MA, Desilets AR, Hekmat S. Translating “protein foods” from the new Canada’s Food Guide to consumers: knowledge gaps and recommendations. Appl Physiol Nutr Metab. 2020;45(12):1311–23.	Guidance by combining meat and alternatives with milk and alternatives into a single group called “protein foods” and emphasized selecting plant-based foods from this category more often.
Plant based protein, workplace, health safety	Workplace Health & Safety standards	Sadhukhan J, Joshi R, Bassett J, et al. Perspectives on “game changer” global challenges for sustainable 21st century: plant-based diet, unavoidable food waste biorefining, and circular economy. Sustainability. 2020;12(5):1976.	Ensuring workplace health and safety in facilities producing PBB would be essential, including adherence to food safety regulations, proper handling of ingredients, and maintaining sanitary conditions to prevent contamination during production.
Plant based protein, health of farmers	Health of farmers	Gonzalez AD, Frostell B, Carlsson-Kanyama A. Protein efficiency per unit energy and per unit greenhouse gas emissions: potential contribution of diet choices to climate change mitigation. Food Policy. 2011;36(5):562–70.	It suggests that reducing meat consumption could mitigate the influence of food production on climate change, which could indirectly benefit farmers by promoting more sustainable agricultural practices.
Plant based protein, health, farm workers	Health of farm/production workers	Gonzalez AD, Frostell B, Carlsson-Kanyama A. Protein efficiency per unit energy and per unit greenhouse gas emissions: potential contribution of diet choices to climate change mitigation. Food Policy. 2011;36(5):562–70.	It indirectly relates to the potential health benefits of transitioning to a more plant-based diet, which could improve public health by preventing chronic degenerative diseases associated with high meat consumption. Additionally, the emphasis on reducing greenhouse gas emissions and environmental impacts suggests that promoting plant-based foods could contribute to creating healthier working env…
Plant based protein, consumers' health	Consumers’ health	Morais-da-Silva RL, Bianchini R, Yamaji F, et al. The expected impact of cultivated and plant-based meats on jobs: the views of experts from Brazil, the United States and Europe. Humanit Soc Sci Commun. 2022;9:1.	Key benefits of alternative meats include issues of environmental sustainability, animal ethics and welfare, human health, food safety and food security, as well as increased efficiency throughout the meat supply chain
		Lea EJ, Crawford D, Worsley A. Consumers’ readiness to eat a plant-based diet. Eur J Clin Nutr. 2006;60(3):342–51.	There were strong differences across the stages of change with regard to perceived benefits and barriers to plant-based diets. For example, those in action/maintenance scored highest for benefit factors associated with well-being, weight, health, convenience and finances, whereas those in the precontemplation stage did not recognise such benefits.
		de Boer J, Aiking H. On the merits of plant-based proteins for global food security: marrying macro and micro perspectives. Ecol Econ. 2011;70(7):1259–65.	There were strong differences across the stages of change with regard to perceived benefits and barriers to plant-based diets. For example, those in action/maintenance scored highest for benefit factors associated with well-being, weight, health, convenience and finances, whereas those in the precontemplation stage did not recognise such benefits.
		Apostolidis C, McLeay F. Should we stop meating like this? Reducing meat consumption through substitution. Food Policy. 2016;65:74–89.	Plant-based meat substitutes have been identified as healthy sources of protein that, in comparison to meat, offer a number of social, environmental and health benefits and may play a role in reducing meat consumption.
		Onwezen MC, Bouwman EP, Reinders MJ, Dagevos H. A systematic review on consumer acceptance of alternative proteins: pulses, algae, insects, plant-based meat alternatives, and cultured meat. Appetite. 2021;159:105058.	Consumers’ dietary patterns have a significant impact on planetary and personal health. To address health and environmental challenges one of the many possible solutions is to substitute meat consumption with alternative protein sources.
		Schosler H, de Boer J, Boersema JJ. Can we cut out the meat of the dish? Constructing consumer-oriented pathways toward meat substitution. Appetite. 2012;58(1):39–47.	Based on the findings we propose a diversified understanding of meat substitution and we specify four policy-relevant pathways for a transition towards a more plant-based diet, including an incremental change towards more health-conscious vegetarian meals, a pathway that utilizes the trend towards convenience, a pathway of reduced portion size, and practice-oriented change towards vegetarian meal…
		Graça J, Calheiros MM, Oliveira A. Reducing meat consumption and following plant-based diets: current evidence and future directions to inform integrated transitions. Trends Food Sci Technol. 2019;91:380–90.	There is increasing consensus that transitioning towards reduced meat consumption and more plant-based diets is a key feature to address important health and sustainability challenges. This review mapped potential barriers and enablers in terms of capability, opportunity, and motivation to reduce meat consumption and follow more plant-based diets.
Social
Plant based protein, community engagement	Community engagement	Newton P, Blaustein-Rejto D. Social and economic opportunities and challenges of plant-based and cultured meat for rural producers in the US. Front Sustain Food Syst. 2021;5:624270.	Alt-meat sectors could affect rural communities in various ways, offering both opportunities and threats. Opportunities include new market opportunities for farmers, such as growing crops for alt-meat ingredients or feedstock for cultured meat, and potential value creation around regenerative or high-animal welfare farming. Threats include loss of livelihood or income for farmers and exclusion fr…
Plant based protein, Networks	Networks	Li T, Wang D, Yang Z. Inspiration or risk? How social media marketing of plant-based meat affects young people's purchase intention. Front Psychol. 2022;13:971107.	Provide insight into how brand marketers can use social media to promote consumer inspiration and advertising engagement, how managers can offer fluency-increasing mechanisms to ensure a low level of perceived risk, and how enterprise practitioners may want to consider brand community publicity to attract out-group members.
Plant based protein, employment	Employment (quantity generated)	Newton P, Blaustein-Rejto D. Social and economic opportunities and challenges of plant-based and cultured meat for rural producers in the US. Front Sustain Food Syst. 2021;5:624270.	Plant-based and cultured meat production facilities could create new employment opportunities in rural areas. One possible model for a plant-based or cultured meat sector at scale could involve relatively large production facilities, which might be situated in traditionally agricultural states (e.g., Maple Leaf recently constructed a new $310 m facility in Indiana; Beyond Meat's production is in …
Plant based protein, livelihood, farmers	Livelihood of livestock farmers	Newton P, Blaustein-Rejto D. Social and economic opportunities and challenges of plant-based and cultured meat for rural producers in the US. Front Sustain Food Syst. 2021;5:624270.	Opportunities could accrue to new and beginning farmers who might be attracted to agriculture by new opportunities, as well as to those currently working in agriculture, whose products might gain additional value in these new sectors and/or who might diversify or transition their livelihoods.
Plant based protein, opportunities, young people/youth	Oportunities for young people	Newton P, Blaustein-Rejto D. Social and economic opportunities and challenges of plant-based and cultured meat for rural producers in the US. Front Sustain Food Syst. 2021;5:624270.	It could also include engaging particularly with younger people, and drawing their attention to the skills and knowledge that they might need in order to engage in and benefit from jobs in these new alt-meat sectors
Produced
Plant based protein, energy use	Energy use	Gonzalez AD, Frostell B, Carlsson-Kanyama A. Protein efficiency per unit energy and per unit greenhouse gas emissions: potential contribution of diet choices to climate change mitigation. Food Policy. 2011;36(5):562–70.	The results confirmed that animal-based foods are associated with higher energy use and GHG emissions than plant-based foods, with the exception of vegetables produced in heated greenhouses.
Plant based protein, animal health	Animal health	Newton P, Blaustein-Rejto D. Social and economic opportunities and challenges of plant-based and cultured meat for rural producers in the US. Front Sustain Food Syst. 2021;5:624270.	Cultured and plant-based meat products could potentially improve animal health by reducing the need for antibiotic use and lessening the likelihood of foodborne illness associated with conventional meat production. This suggests potential benefits for animal welfare and health in the meat production process.
Plant based protein, productivity	Productivity	Sadhukhan J, Joshi R, Bassett J, et al. Perspectives on “game changer” global challenges for sustainable 21st century: plant-based diet, unavoidable food waste biorefining, and circular economy. Sustainability. 2020;12(5):1976.	The emphasis on sustainable food choices, particularly the shift to plant-based protein, is presented as a means to improve productivity in terms of resource use and environmental impact.
Plant based protein, profit	Profits	Sadhukhan J, Joshi R, Bassett J, et al. Perspectives on “game changer” global challenges for sustainable 21st century: plant-based diet, unavoidable food waste biorefining, and circular economy. Sustainability. 2020;12(5):1976.	Transitioning to plant-based options is suggested to require additional investment but promises significant future business opportunities and cost reduction, indicating potential long-term profitability.
Governance
Plant based protein, policies/regulations	Influence on Policies & Regulations	Sadhukhan J, Joshi R, Bassett J, et al. Perspectives on “game changer” global challenges for sustainable 21st century: plant-based diet, unavoidable food waste biorefining, and circular economy. Sustainability. 2020;12(5):1976.	The multi-disciplinary analysis here will eventually impact on policies for dietary change, but also contribute knowledge needed by industry and policy makers and raise awareness amongst the population at large for making a better approach to the circular economy of food.
		Stehfest E, Bouwman L, van Vuuren DP, den Elzen MGJ, Eickhout B, Kabat P. Climate benefits of changing diet. Clim Change. 2009;95(1–2):83–102.	Dietary changes could therefore not only create substantial benefits for human health and global land use, but can also play an important role in future climate change mitigation policies.
		Lonkila A, Kaljonen M. Promises of meat and milk alternatives: an integrative literature review on emergent research themes. Agric Hum Values. 2021;38(3):625–39.	Consumer preferences, attitudes, and behavioral change policies.
		Apostolidis C, McLeay F. Should we stop meating like this? Reducing meat consumption through substitution. Food Policy. 2016;65:74–89.	Future interventions and policies aimed at reducing meat consumption including labelling, provision of more information, financial incentives, educational campaigns and new product development will be more effective if they are holistic and target specific consumer segments, instead of focus on the average consumer.
		Marinangeli CPF, House JD. Potential impact of the digestible indispensable amino acid score as a measure of protein quality on dietary regulations and health. Nutr Rev. 2017;75(8):658–67.	Before adopting the digestible indispensable amino acid score (DIAAS) as a framework for supporting protein content claims, updated food-related regulations and policies should also be evaluated through a lens that anticipates the impact on consumer-facing nutrition communication, the adoption of dietary patterns that are nutritionally adequate, and a food value chain that fosters a spirit of foo…
Plant based protein, governance	Governance structure	Gaan K. State of the industry report: plant-based meat, eggs, and dairy [Internet]. Washington (DC): Good Food Institute; 2021 [cited 2023 Dec 13]. Available from: https://gfi.org/resource/plant-based-meat-eggs-and-dairy-state-of-the-industry-report/	As consumers’ dietary preferences continue to evolve and consumer interest in consuming plant-based foods continues to rise, manufacturers must keep pace with the evolving laws and regulations that govern their products. From laws censoring conventional meat and dairy terms on plant-based food labels to the U.S. Food and Drug Administration’s consideration of whether and how food standards of ide…
CULTIVATED MEAT Conventional energy/Sustainable energy, Global
Natural
Cultured meat/cultivated meat, emission	Net GHG emissions	Sharma S, Thind SS, Kaur A. In vitro meat production system: why and how? J Food Sci Technol. 2015;52(12):7599–607.	Exponential growth of livestock meat sector poses a gigantic challenge to the sustainability of food production system. A new technological breakthrough is being contemplated to develop a substitute for livestock meat. The idea is to grow meat in a culture in the lab and manipulate its composition selectively.
		Lynch J, Pierrehumbert R. Climate impacts of cultured meat and beef cattle. Front Sustain Food Syst. 2019;3:5.	Improved greenhouse gas (GHG) emission efficiency of production has been proposed as one of the biggest potential advantages of cultured meat over conventional livestock production systems.
		Jiang GH, Liu YX, Zhang YL, et al. Strategies for sustainable substitution of livestock meat. Foods. 2020;9(9):1224.	While cultured meat does not require slaughtering any animals, the lack of fat cells, nerves and the tenderization process make it less acceptable. The impact of cultured meat on GHG emissions is not very clear with studies claiming both high and low environmental impacts. Thus, rigorous LCA based studies of cultured meat has been recommended.
		Tuomisto HL, de Mattos MJT. Environmental impacts of cultured meat production. Environ Sci Technol. 2011;45(14):6117–23.	Life cycle assessment (LCA) research method was used for assessing environmental impacts of large-scale cultured meat production. The results showed that production of 1000 kg cultured meat requires 26_x0001_33 GJ energy, 367_x0001_521 m3 water, 190_x0001_230 m2 land, and emits 1900_x0001_2240 kg CO2-eq GHG emissions. In comparison to conventionally produced European meat, cultured meat involves …
		Sun ZC, Chen Y, Liu YQ, et al. The environmental prospects of cultured meat in China. J Integr Agric. 2015;14(2):234–40.	The energy use in cultured meat production is slightly higher than that of current pork production in China, whereas GHG emissions are lower. It is concluded that the overall impact of replacing livestock products with cultured meat would be beneficial for China’s environment and would potentially improve food security because less land is needed to produce the same amount of protein and energy.
Cultured meat/cultivated meat, water pollution	Freshwater extraction (water pollution)	Bhat ZF, Morton JD, Mason SL, Bekhit AED, Bhat HF. Technological, regulatory, and ethical aspects of in vitro meat: a future slaughter-free harvest. Compr Rev Food Sci Food Saf. 2019;18(4):1192–208.	Cultured meat production may be established in cities away from green spaces; however, this technology is suggested to be more environmentally friendly and green and is believed to significantly reduce the carbon and water foot print associated with meat production.
Cultured meat/cultivated meat, waste	Waste generation on farm	Bhat ZF, Morton JD, Mason SL, Bekhit AED, Bhat HF. Technological, regulatory, and ethical aspects of in vitro meat: a future slaughter-free harvest. Compr Rev Food Sci Food Saf. 2019;18(4):1192–208.	Some vegetarians oppose cultured meat on the premise that it furthers the centrality of meat in our diet. In addition to above advantages, there are other possible benefits such as reduced waste production.
Cultured meat/cultivated meat, air pollution	Air pollution	Bhat ZF, Morton JD, Mason SL, Bekhit AED, Bhat HF. Technological, regulatory, and ethical aspects of in vitro meat: a future slaughter-free harvest. Compr Rev Food Sci Food Saf. 2019;18(4):1192–208.	Livestock production contributes to air pollution through emissions of methane and ammonia. Cultivated meat production, being conducted in a controlled environment, may generate fewer emissions compared to conventional livestock farming. However, the specific impact on air pollution would depend on the energy sources and technologies used in cultured meat production facilities.
Cultured meat/cultivated meat, livestock biodiversity	Loss of livestock biodiversity	Bhat ZF, Morton JD, Mason SL, Bekhit AED, Bhat HF. Technological, regulatory, and ethical aspects of in vitro meat: a future slaughter-free harvest. Compr Rev Food Sci Food Saf. 2019;18(4):1192–208.	Livestock production is a major driver of reduced biodiversity, contributing to overgrazing, deforestation, land conversion, and desertification. Cultivated meat production could potentially reduce pressure on biodiversity by reducing the need for extensive land use associated with livestock farming. However, the indirect effects of cultivated meat production on biodiversity would depend on facto…
Cultured meat/cultivated meat, agriculture, environment, biodiversity	Loss of agri-enviro biodiversity on farm	Stoll-Kleemann S, Schmidt UJ. Reducing meat consumption in developed and transition countries to counter climate change and biodiversity loss: a review of influence factors. Reg Environ Change. 2017;17(5):1261–77.	A dietary shift towards reduced meat consumption is an efficient strategy for countering biodiversity loss and climate change in regions (developed and transition countries) where consumption is already at a very high level or is rapidly expanding (such as China).
Cultured meat/cultivated meat, land use	Land use change (indirect)	Alexander P, Brown C, Arneth A, Finnigan J, Rounsevell MDA. Could consumption of insects, cultured meat or imitation meat reduce global agricultural land use? Glob Food Secur. 2017;15:22–32.	Energy and protein per unit area of agricultural land for conventional and alternatives to animal production is compared.
		Tuomisto HL, de Mattos MJT. Environmental impacts of cultured meat production. Environ Sci Technol. 2011;45(14):6117–23.	99% less land is required toproduce cultured meat rather than livestock meat, but this assumes production of biomass for the culture medium using an algae-based system.
		Siddiqui SA, Khan S, Murid M, et al. Marketing strategies for cultured meat: a review. Appl Sci. 2022;12(17):8795.	There is a lower demand for water and land for cultured meat production.
Cultured meat/cultivated meat, land degradation	Land degradation (direct)	Bhat ZF, Morton JD, Mason SL, Bekhit AED, Bhat HF. Technological, regulatory, and ethical aspects of in vitro meat: a future slaughter-free harvest. Compr Rev Food Sci Food Saf. 2019;18(4):1192–208.	Livestock production contributes to land degradation through factors such as overgrazing and soil erosion. Cultivated meat production, if conducted in a controlled environment, could potentially minimize direct land degradation compared to conventional livestock farming practices. However, the extent of land degradation associated with cultured meat production would depend on factors such as reso…
Cultured meat/cultivated meat, soil contamination	Soil contamination	Bhat ZF, Morton JD, Mason SL, Bekhit AED, Bhat HF. Technological, regulatory, and ethical aspects of in vitro meat: a future slaughter-free harvest. Compr Rev Food Sci Food Saf. 2019;18(4):1192–208.	Livestock production contributes to soil contamination through factors such as the application of chemical fertilizers and pesticides. Cultivated meat production may have minimal direct impact on soil contamination, as it does not involve traditional agricultural practices. However, the indirect impact on soil contamination would depend on factors such as resource extraction for input production …
Human
Cultured meat/cultivated meat, skill/knowledge/training, workers	Skills and knowledge of workers, training	Newton P, Blaustein-Rejto D. Social and economic opportunities and challenges of plant-based and cultured meat for rural producers in the US. Front Sustain Food Syst. 2021;5:624270.	It could also include engaging particularly with younger people, and drawing their attention to the skills and knowledge that they might need in order to engage in and benefit from jobs in these new alt-meat sectors.
Cultured meat/cultivated meat, workplace, health safety	Workplace Health & Safety standards	Bhat ZF, Morton JD, Mason SL, Bekhit AED, Bhat HF. Technological, regulatory, and ethical aspects of in vitro meat: a future slaughter-free harvest. Compr Rev Food Sci Food Saf. 2019;18(4):1192–208.	As in vitro meat production involves novel materials and processes, ensuring workplace health and safety would be crucial. Regulatory and safety assessment systems need to be established to manage any risks associated with the development and production of cultured meat.
Cultured meat/cultivated meat, health of farmers	Health of farmers	Bhat ZF, Morton JD, Mason SL, Bekhit AED, Bhat HF. Technological, regulatory, and ethical aspects of in vitro meat: a future slaughter-free harvest. Compr Rev Food Sci Food Saf. 2019;18(4):1192–208.	As in vitro meat production involves novel materials and processes, ensuring workplace health and safety would be crucial. Regulatory and safety assessment systems need to be established to manage any risks associated with the development and production of cultured meat.
Cultured meat/cultivated meat, health, farm workers	Health of farm/production workers	Bhat ZF, Morton JD, Mason SL, Bekhit AED, Bhat HF. Technological, regulatory, and ethical aspects of in vitro meat: a future slaughter-free harvest. Compr Rev Food Sci Food Saf. 2019;18(4):1192–208.	As in vitro meat production involves novel materials and processes, ensuring workplace health and safety would be crucial. Regulatory and safety assessment systems need to be established to manage any risks associated with the development and production of cultured meat.
Cultured meat/cultivated meat, consumers' health	Consumers’ health	Bhat ZF, Morton JD, Mason SL, Bekhit AED, Bhat HF. Technological, regulatory, and ethical aspects of in vitro meat: a future slaughter-free harvest. Compr Rev Food Sci Food Saf. 2019;18(4):1192–208.	With regard to production hazards to human health, because the meat will be cultured in a closed bioreactor with sterile conditions, better hygiene, and quality control, it seems that there will be less pathogens and chemical hazards during this phase of meat production.
Social
Cultured meat/cultivated meat, community engagement	Community engagement	Newton P, Blaustein-Rejto D. Social and economic opportunities and challenges of plant-based and cultured meat for rural producers in the US. Front Sustain Food Syst. 2021;5:624270.	Alt-meat sectors could affect rural communities in various ways, offering both opportunities and threats. Opportunities include new market opportunities for farmers, such as growing crops for alt-meat ingredients or feedstock for cultured meat, and potential value creation around regenerative or high-animal welfare farming. Threats include loss of livelihood or income for farmers and exclusion fr…
Cultured meat/cultivated meat, Networks	Networks	Sinke P, Odegard I. LCA of cultivated meat: future projections for different scenarios. Delft: CE Delft; 2021.	Supply chain collaboration: To reduce environmental impact and costs further, collaboration in the supply can help lower impact and costs of production of all required substances for CM production. Most notably this is important with regard to medium ingredients, but this reasoning can of course be extended to other inputs (e.g. scaffolds, filtration membranes) as well.
Cultured meat/cultivated meat, employment	Employment (quantity generated)	Newton P, Blaustein-Rejto D. Social and economic opportunities and challenges of plant-based and cultured meat for rural producers in the US. Front Sustain Food Syst. 2021;5:624270.	Plant-based and cultured meat production facilities could create new employment opportunities in rural areas. One possible model for a plant-based or cultured meat sector at scale could involve relatively large production facilities, which might be situated in traditionally agricultural states (e.g., Maple Leaf recently constructed a new $310 m facility in Indiana; Beyond Meat's production is in …
Cultured meat/cultivated meat, livelihood, farmers	Livelihood of livestock farmers	Newton P, Blaustein-Rejto D. Social and economic opportunities and challenges of plant-based and cultured meat for rural producers in the US. Front Sustain Food Syst. 2021;5:624270.	The fear that farmers and ranchers within traditional animal agriculture would necessarily suffer economic and livelihood loss is not well-founded. In any case, they noted, any transition would be gradual over a course of decades rather than abrupt.
		Stephens N, Di Silvio L, Dunsford I, Ellis M, Glencross A, Sexton A. Bringing cultured meat to market: technical, socio-political, and regulatory challenges in cellular agriculture. Trends Food Sci Technol. 2018;78:155–66.	If cultured meat technology does reach the scale proposed by some that enables it to deliver meaningful climate change mitigation then this could be part of a significant and potentially global-scale shift in livelihoods, practices and supply chains across multiple sectors beyond just agriculture (e.g. steel and transport).
Cultured meat/cultivated meat, opportunities, young people/youth	Oportunities for young people	Newton P, Blaustein-Rejto D. Social and economic opportunities and challenges of plant-based and cultured meat for rural producers in the US. Front Sustain Food Syst. 2021;5:624270.	It could also include engaging particularly with younger people, and drawing their attention to the skills and knowledge that they might need in order to engage in and benefit from jobs in these new alt-meat sectors
Produced
Cultured meat/cultivated meat, energy use	Energy use	van der Weele C, Tramper J. Cultured meat: every village its own factory? Trends Biotechnol. 2014;32(6):294–6.	Rising global demand for meat will result in increased environmental pollution, energy consumption, and animal suffering. Cultured meat, produced in an animal-cell cultivation process, is a technically feasible alternative lacking these disadvantages, provided that an animal-component-free growth medium can be developed.
		Tuomisto HL, de Mattos MJT. Environmental impacts of cultured meat production. Environ Sci Technol. 2011;45(14):6117–23.	Life cycle assessment (LCA) research method was used for assessing environmental impacts of large-scale cultured meat production. The results showed that production of 1000 kg cultured meat requires 26_x0001_33 GJ energy, 367_x0001_521 m3 water, 190_x0001_230 m2 land, and emits 1900_x0001_2240 kg CO2-eq GHG emissions. In comparison to conventionally produced European meat, cultured meat involves …
		Sinke P, Odegard I. LCA of cultivated meat: future projections for different scenarios. Delft: CE Delft; 2021.	A (global) switch to sustainable energy will lower the impact further, as the environmental impact of energy use in all other background processes (e.g. production of bioreactors) will be reduced. This effect is larger for CM than for conventional animal products, as the carbon footprint of CM is defined by energy use, while in the animal production systems also emissions of CH4 and N2O from ente…
Cultured meat/cultivated meat, animal health	Animal health	Newton P, Blaustein-Rejto D. Social and economic opportunities and challenges of plant-based and cultured meat for rural producers in the US. Front Sustain Food Syst. 2021;5:624270.	Cultured and plant-based meat products could potentially improve animal health by reducing the need for antibiotic use and lessening the likelihood of foodborne illness associated with conventional meat production. This suggests potential benefits for animal welfare and health in the meat production process.
Cultured meat/cultivated meat, productivity	Productivity	Stephens N, Di Silvio L, Dunsford I, Ellis M, Glencross A, Sexton A. Bringing cultured meat to market: technical, socio-political, and regulatory challenges in cellular agriculture. Trends Food Sci Technol. 2018;78:155–66.	The potential to harvest large numbers of cells from a small number of donor animals suggests higher returns per animal than traditional agriculture, providing an alternative to intensive farming systems such as Concentrated Animal Feeding Operations (CAFO). Additionally, cultured meat could create new opportunities within traditional agriculture for those utilizing traditional native breeds of l…
Cultured meat/cultivated meat, profit	Profits	Rischer H, Szilvay GR, Oksman-Caldentey KM. Cellular agriculture—industrial biotechnology for food and materials. Curr Opin Biotechnol. 2020;61:128–34.	Biotechnological manufacturing of acellular products for food and materials has already been piloted but the full profit of cellular agriculture is just beginning to emerge.
Governance
Cultured meat/cultivated meat, policies/regulations	Influence on Policies & Regulations	Post MJ, Levenberg S, Kaplan DL, et al. Scientific, sustainability and regulatory challenges of cultured meat. Nat Food. 2020;1(7):403–15.	Scientific and social challenges in transforming cultured meat into a viable commercial option, covering aspects from cell selection and medium optimization to biomaterials, tissue engineering, regulation and consumer acceptance reviewed.
		Stephens N, Di Silvio L, Dunsford I, Ellis M, Glencross A, Sexton A. Bringing cultured meat to market: technical, socio-political, and regulatory challenges in cellular agriculture. Trends Food Sci Technol. 2018;78:155–66.	The success of a cultured meat sector would also depend upon complex social apparatus and government policies, including regulation and tax and subsidy regimes. As such, the continued growth of this sector will likely bring considerable social, political and economic implications for multiple and various stakeholders.
Cultured meat/cultivated meat, governance	Governance structure	Stephens N, Di Silvio L, Dunsford I, Ellis M, Glencross A, Sexton A. Bringing cultured meat to market: technical, socio-political, and regulatory challenges in cellular agriculture. Trends Food Sci Technol. 2018;78:155–66.	Analysis of the social context has too readily been reduced to ethics and consumer acceptance, and whilst these are key issues, the importance of the political and institutional forms a cultured meat industry might take must also be recognised, and how ambiguities shape any emergent regulatory system.
		Bhat ZF, Morton JD, Mason SL, Bekhit AED, Bhat HF. Technological, regulatory, and ethical aspects of in vitro meat: a future slaughter-free harvest. Compr Rev Food Sci Food Saf. 2019;18(4):1192–208.	Many materials used in the product development are novel and untested within the food industry and demand urgent regulatory and safety assessment systems capable of managing any risks associated with the development of cultured meat. The future of this product will depend on the actions of governments and regulatory agencies.
